# Supplementary material for: ZFP161 regulates replication fork stability and maintenance of genomic stability by recruiting the ATR/ATRIP complex
Source: Nat Commun. 2019 Nov 22;10:5304. doi: 10.1038/s41467-019-13321-z (PMC6876566; doi:10.1038/s41467-019-13321-z)
Supplement: Supplementary file 3 — Source Data [file 41467_2019_13321_MOESM3_ESM.xlsx]

## Sheet: Fig1A-D
	Figure. 1
	Fig1 A, B
	190122
		Con	KO					Cont	KO
	con	116	96				con	100	100
		113	100					100	100
		114	102					100	100
HU	0.05	106	92			HU	0.05	92.9825	90.1961
		109	90					95.614	88.2353
		105	89					92.1053	87.2549
	0.1	98	59				0.1	85.9649	57.8431
		99	63					86.8421	61.7647
		96	60					84.2105	58.8235
	0.15	73	45				0.15	64.0351	44.1176
		77	48					67.5439	47.0588
		72	43					63.1579	42.1569
CPT	0.5	97	58			CPT	0.5	85.0877	56.8627
		100	61					87.7193	59.8039
		95	59					83.3333	57.8431
	1	84	46				1	73.6842	45.098
		87	50					76.3158	49.0196
		82	47					71.9298	46.0784
	Average
		PLKO	KO					Con	ZFP161 sgRNA
	con	100	100			HU	0	100	100
HU	0.05	93.5673	88.5621				0.05	93.5673	88.5621
	0.1	85.6725	59.4771				0.1	85.6725	59.4771
	0.15	64.9123	44.4444				0.15	64.9123	44.4444
CPT	0.5	85.3801	58.1699
	1	73.9766	46.732					Con	ZFP161 sgRNA
						CPT	0	100	100
							0.5	85.3801	58.1699
							1	73.9766	46.732
	STDEV
		PLKO	KO
	con	0	0
HU	0.05	1.82602	1.49757
	0.1	1.33993	2.04085
	0.15	2.32083	2.46727
CPT	0.5	2.20755	1.49757
	1	2.20755	2.04085
	TTEST	con vs KO
HU	0.05	0.0228201
	0.1	0.000138562
	0.15	0.00048021
CPT	0.5	0.000145809
	1	0.000100272
	Fig1 C
170628
		Con	ZFP161 sgRNA				Con	ZFP161 sgRNA
	con	241	256	240.333	249.667	con	100	100
		235	246				100	100
		245	247				100	100
CPT	0.5	219	227		CPT	0.5	91.1234	90.9212
		209	216				86.9626	86.5154
		199	210				82.8017	84.1121
	1	198	198			1	82.3856	79.3057
		204	200				84.8821	80.1068
		208	201				86.5465	80.5073
	2	135	116			2	56.172	46.4619
		142	112				59.0846	44.8598
		137	109				57.0042	43.6582
UV	5	211	209		UV	5	87.7947	83.7116
		206	204				85.7143	81.7089
		207	205				86.1304	82.1095
	10	195	171			10	81.1373	68.4913
		192	176				79.889	70.494
		190	168				79.0569	67.2897
	20	127	36			20	52.8433	14.4192
		140	43				58.2524	17.223
		136	42				56.5881	16.8224
	Average					STDEV					Con	ZFP161 sgRNA			TTEST
		Con	ZFP161 sgRNA				Con	ZFP161 sgRNA		0	100	100		CPT	0.5	0.947225
	con	100	100			con	0	0		10	80.0277	68.7583			1	0.0522956
CPT	0.5	86.9626	87.1829		CPT	0.5	4.16089	3.45328		20	55.8946	16.1549			2	0.000481173
	1	84.6047	79.9733			1	2.09427	0.611826						UV	5	0.010254	***
	2	57.4202	44.9933			2	1.50023	1.40663		STDEV					10	0.00113739	**
UV	5	86.5465	82.51		UV	5	1.10087	1.05971			Con	ZFP161 sgRNA			20	0.000170361	***
	10	80.0277	68.7583			10	1.04713	1.61874		con	0	0
	20	55.8946	16.1549			20	2.77046	1.5164		10	1.04713	1.61874
										20	2.77046	1.5164
		Con	ZFP161 sgRNA				Con	ZFP161 sgRNA
	0	100	100			0	100	100
CPT	0.5	86.9626	87.1829		UV	5	86.5465	82.51
	1	84.6047	79.9733			10	80.0277	68.7583
	2	57.4202	44.9933			20	55.8946	16.1549
	Fig1 D
171017
		Con	ZFP161 sgRNA				Con	ZFP161 sgRNA
5-FU	0	229	210	228.667		0	100	100	uM
		227	216	209.667			100	100
		230	203				100	100
	2.5	205	52			2.5	89.6501	24.8013
		199	61				87.0262	29.0938
		209	60				91.3994	28.6169
	5	134	0			5	58.6006	0
		140	0				61.2245	0
		128	0				55.9767	0
	7.5	61	0			7.5	26.6764	0
		65	0				28.4257	0
		62	0				27.1137	0
	10	32	0			10	13.9942	0
		34	0				14.8688	0
		36	0				15.7434	0
	20	0	0			20	0	0
		0	0				0	0
		0	0				0	0
	Average					STDEV
		Con	ZFP161 sgRNA				Con	ZFP161 sgRNA
5-FU	0	100	100		5-FU	0	0	0
	2.5	89.3586	27.504			2.5	2.20112	2.35273
	5	58.6006	0			5	2.62391	0
	7.5	27.4052	0			7.5	0.91035	0
	10	14.8688	0			10	0.874636	0
	20	0	0			20	0	0
		Con	ZFP161 sgRNA
5-FU	0	100	100			TTEST
	2.5	89.3586	27.504		5-FU	2.5	5.09069e-06	**
	5	58.6006	0			5	0.000667631	***
	7.5	27.4052	0			7.5	0.000367611	***
	10	14.8688	0			10	0.00115141	**
	20	0	0
		Con	ZFP161 sgRNA
	0	100	100
	2.5	89.3586	27.504
	5	58.6006	0

## Sheet: Fig1F
	Figure. 1
	Fig1 F
	ZFP161 & p-RPA32							ZFP161 & p-RPA32
	Mock							HU treatment
ATF	1
1	13
Calculation applied: None
Name [Measurement Set Info]=Nuclear Foci Module
Cell ID		Cell: Green + Red Spots Count (Nuclear Foci Module)	Cell: Green Spots Count (Nuclear Foci Module)	Cell: ObjectID (Nuclear Foci Module)	Cell: Red Spots Count (Nuclear Foci Module)			Cell ID	Cell: ObjectID (Nuclear Foci Module)	Cell: Green Spots Count (Nuclear Foci Module)	Cell: Red Spots Count (Nuclear Foci Module)	Cell: Green + Red Spots Count (Nuclear Foci Module)
1683_79170_88749_1		0	0	1	1			1657_77567_87146_1	1	10	0	0
1683_79170_88749_10		0	0	10	0			1657_77567_87146_10	10	3	75	0
1683_79170_88749_100		0	0	100	0			1657_77567_87146_100	100	25	34	2
1683_79170_88749_101		0	0	101	0			1657_77567_87146_101	101	20	57	1
1683_79170_88749_102		0	0	102	1			1657_77567_87146_102	102	15	57	2
1683_79170_88749_103		0	1	103	0			1657_77567_87146_103	103	20	42	6
1683_79170_88749_104		0	0	104	0			1657_77567_87146_104	104	12	38	1
1683_79170_88749_105		0	0	105	0			1657_77567_87146_105	105	20	12	3
1683_79170_88749_106		0	0	106	0			1657_77567_87146_106	106	1	9	0		7112	7105			2662	691		2042
1683_79170_88749_107		0	0	107	1			1657_77567_87146_107	107	4	13	1			7				1971		620
1683_79170_88749_108		0	0	108	0			1657_77567_87146_11	11	20	45	1
1683_79170_88749_109		0	0	109	0			1657_77567_87146_12	12	14	41	0			99.9016				25.9579		76.7092
1683_79170_88749_11		0	0	11	1			1657_77567_87146_13	13	11	2	0			0.0984252				74.0421		23.2908
1683_79170_88749_110		0	0	110	0			1657_77567_87146_14	14	8	15	1
1683_79170_88749_111		0	0	111	0			1657_77567_87146_15	15	17	26	1			Un tx	HU
1683_79170_88749_112		0	0	112	0			1657_77567_87146_16	16	13	65	3		ZFP161 & RPA co-localize %	0.0984252	74.0421
1683_79170_88749_113		0	0	113	0			1657_77567_87146_17	17	30	38	3
1683_79170_88749_114		0	0	114	0			1657_77567_87146_18	18	6	37	0
1683_79170_88749_115		0	0	115	0			1657_77567_87146_19	19	22	37	0
1683_79170_88749_116		0	0	116	0			1657_77567_87146_2	2	8	5	0
1683_79170_88749_117		0	0	117	0			1657_77567_87146_20	20	8	0	0
1683_79170_88749_118		0	0	118	0			1657_77567_87146_21	21	16	18	3
1683_79170_88749_119		0	0	119	0			1657_77567_87146_22	22	10	14	0
1683_79170_88749_12		0	0	12	0			1657_77567_87146_23	23	5	43	0
1683_79170_88749_120		0	0	120	1			1657_77567_87146_24	24	16	33	2
1683_79170_88749_121		0	0	121	0			1657_77567_87146_25	25	21	30	4
1683_79170_88749_122		0	0	122	0			1657_77567_87146_26	26	26	5	0
1683_79170_88749_123		0	0	123	0			1657_77567_87146_27	27	21	51	2
1683_79170_88749_124		0	0	124	0			1657_77567_87146_28	28	34	24	2
1683_79170_88749_125		0	0	125	0			1657_77567_87146_29	29	17	0	0
1683_79170_88749_126		0	0	126	0			1657_77567_87146_3	3	14	21	1
1683_79170_88749_127		0	0	127	0			1657_77567_87146_30	30	41	33	4
1683_79170_88749_128		0	0	128	1			1657_77567_87146_31	31	15	1	0
1683_79170_88749_129		0	0	129	0			1657_77567_87146_32	32	43	62	1
1683_79170_88749_13		0	0	13	0			1657_77567_87146_33	33	28	35	3
1683_79170_88749_130		0	0	130	0			1657_77567_87146_34	34	29	53	2
1683_79170_88749_131		0	0	131	0			1657_77567_87146_35	35	22	74	5
1683_79170_88749_132		0	0	132	0			1657_77567_87146_36	36	31	3	0
1683_79170_88749_133		0	0	133	1			1657_77567_87146_37	37	40	1	0
1683_79170_88749_134		0	0	134	0			1657_77567_87146_38	38	15	37	1
1683_79170_88749_135		0	0	135	0			1657_77567_87146_39	39	19	45	1
1683_79170_88749_136		0	0	136	0			1657_77567_87146_4	4	2	1	0
1683_79170_88749_137		0	0	137	0			1657_77567_87146_40	40	19	43	4
1683_79170_88749_138		0	0	138	0			1657_77567_87146_41	41	53	0	0
1683_79170_88749_139		0	0	139	0			1657_77567_87146_42	42	28	4	0
1683_79170_88749_14		0	0	14	0			1657_77567_87146_43	43	33	71	7
1683_79170_88749_140		0	0	140	0			1657_77567_87146_44	44	38	3	1
1683_79170_88749_141		0	0	141	0			1657_77567_87146_45	45	55	52	7
1683_79170_88749_142		0	0	142	0			1657_77567_87146_46	46	30	76	5
1683_79170_88749_143		0	0	143	0			1657_77567_87146_47	47	48	44	1
1683_79170_88749_144		0	0	144	0			1657_77567_87146_48	48	30	74	6
1683_79170_88749_145		0	0	145	0			1657_77567_87146_49	49	27	1	0
1683_79170_88749_146		0	1	146	0			1657_77567_87146_5	5	15	37	1
1683_79170_88749_147		0	0	147	0			1657_77567_87146_50	50	45	54	1
1683_79170_88749_148		0	0	148	0			1657_77567_87146_51	51	52	49	7
1683_79170_88749_149		0	0	149	0			1657_77567_87146_52	52	30	2	1
1683_79170_88749_15		0	0	15	0			1657_77567_87146_53	53	32	85	4
1683_79170_88749_150		0	0	150	0			1657_77567_87146_54	54	39	48	2
1683_79170_88749_151		0	0	151	0			1657_77567_87146_55	55	50	53	5
1683_79170_88749_152		0	0	152	0			1657_77567_87146_56	56	48	58	8
1683_79170_88749_153		0	0	153	0			1657_77567_87146_57	57	41	2	1
1683_79170_88749_154		0	0	154	0			1657_77567_87146_58	58	47	82	9
1683_79170_88749_155		0	0	155	0			1657_77567_87146_59	59	62	7	0
1683_79170_88749_156		0	0	156	0			1657_77567_87146_6	6	9	54	1
1683_79170_88749_157		0	0	157	0			1657_77567_87146_60	60	68	57	5
1683_79170_88749_158		0	0	158	0			1657_77567_87146_61	61	50	49	3
1683_79170_88749_159		0	0	159	0			1657_77567_87146_62	62	45	54	3
1683_79170_88749_16		0	0	16	0			1657_77567_87146_63	63	84	2	0
1683_79170_88749_160		0	0	160	0			1657_77567_87146_64	64	47	4	1
1683_79170_88749_161		0	0	161	0			1657_77567_87146_65	65	33	2	1
1683_79170_88749_162		0	0	162	0			1657_77567_87146_66	66	72	76	7
1683_79170_88749_163		0	0	163	0			1657_77567_87146_67	67	37	73	8
1683_79170_88749_164		0	0	164	1			1657_77567_87146_68	68	81	17	4
1683_79170_88749_165		0	0	165	0			1657_77567_87146_69	69	12	7	1
1683_79170_88749_166		0	0	166	0			1657_77567_87146_7	7	9	3	1
1683_79170_88749_167		0	0	167	1			1657_77567_87146_70	70	27	39	3
1683_79170_88749_168		0	0	168	0			1657_77567_87146_71	71	58	62	6
1683_79170_88749_169		0	0	169	0			1657_77567_87146_72	72	101	11	3
1683_79170_88749_17		0	0	17	0			1657_77567_87146_73	73	58	6	1
1683_79170_88749_170		0	0	170	0			1657_77567_87146_74	74	56	52	4
1683_79170_88749_171		0	0	171	0			1657_77567_87146_75	75	54	57	17
1683_79170_88749_172		0	0	172	3			1657_77567_87146_76	76	66	40	23
1683_79170_88749_173		0	0	173	0			1657_77567_87146_77	77	55	37	6
1683_79170_88749_174		0	0	174	0			1657_77567_87146_78	78	35	50	0
1683_79170_88749_175		0	0	175	0			1657_77567_87146_79	79	38	24	1
1683_79170_88749_176		0	0	176	0			1657_77567_87146_8	8	5	0	0
1683_79170_88749_177		0	0	177	0			1657_77567_87146_80	80	40	66	11
1683_79170_88749_178		0	0	178	0			1657_77567_87146_81	81	49	51	9
1683_79170_88749_179		0	0	179	0			1657_77567_87146_82	82	42	58	5
1683_79170_88749_18		0	0	18	0			1657_77567_87146_83	83	36	28	0
1683_79170_88749_180		0	0	180	0			1657_77567_87146_84	84	50	27	1
1683_79170_88749_181		0	0	181	0			1657_77567_87146_85	85	74	74	7
1683_79170_88749_182		0	0	182	0			1657_77567_87146_86	86	16	24	0
1683_79170_88749_183		0	0	183	0			1657_77567_87146_87	87	42	25	17
1683_79170_88749_184		0	0	184	0			1657_77567_87146_88	88	52	8	0
1683_79170_88749_185		0	0	185	0			1657_77567_87146_89	89	47	68	4
1683_79170_88749_186		0	0	186	0			1657_77567_87146_9	9	13	1	0
1683_79170_88749_187		1	1	187	1			1657_77567_87146_90	90	58	2	0
1683_79170_88749_188		0	0	188	1			1657_77567_87146_91	91	7	92	0
1683_79170_88749_189		0	0	189	0			1657_77567_87146_92	92	41	34	2
1683_79170_88749_19		0	0	19	0			1657_77567_87146_93	93	54	17	6
1683_79170_88749_190		0	0	190	0			1657_77567_87146_94	94	63	58	9
1683_79170_88749_191		0	0	191	0			1657_77567_87146_95	95	36	61	9
1683_79170_88749_192		0	0	192	0			1657_77567_87146_96	96	4	30	0
1683_79170_88749_193		0	0	193	0			1657_77567_87146_97	97	77	11	3
1683_79170_88749_194		0	0	194	0			1657_77567_87146_98	98	29	9	1
1683_79170_88749_195		0	0	195	0			1657_77567_87146_99	99	101	60	12
1683_79170_88749_196		0	0	196	0			1657_77568_87147_1	1	2	0	0
1683_79170_88749_197		0	0	197	0			1657_77568_87147_10	10	4	0	0
1683_79170_88749_198		0	0	198	0			1657_77568_87147_100	100	62	4	0
1683_79170_88749_199		0	0	199	1			1657_77568_87147_101	101	44	43	1
1683_79170_88749_2		0	0	2	0			1657_77568_87147_102	102	24	7	2
1683_79170_88749_20		0	0	20	0			1657_77568_87147_103	103	37	47	0
1683_79170_88749_200		0	0	200	0			1657_77568_87147_104	104	36	35	2
1683_79170_88749_201		0	0	201	0			1657_77568_87147_105	105	29	4	1
1683_79170_88749_202		0	0	202	0			1657_77568_87147_106	106	7	18	0
1683_79170_88749_203		0	0	203	0			1657_77568_87147_107	107	13	47	2
1683_79170_88749_204		0	0	204	1			1657_77568_87147_108	108	13	15	2
1683_79170_88749_205		0	0	205	0			1657_77568_87147_109	109	1	8	0
1683_79170_88749_206		0	0	206	0			1657_77568_87147_11	11	7	66	0
1683_79170_88749_207		0	0	207	0			1657_77568_87147_110	110	6	11	2
1683_79170_88749_208		0	0	208	0			1657_77568_87147_12	12	18	53	1
1683_79170_88749_209		0	0	209	0			1657_77568_87147_13	13	5	27	0
1683_79170_88749_21		0	0	21	0			1657_77568_87147_14	14	2	12	0
1683_79170_88749_210		0	0	210	0			1657_77568_87147_15	15	24	30	0
1683_79170_88749_211		0	0	211	0			1657_77568_87147_16	16	35	3	1
1683_79170_88749_212		0	0	212	0			1657_77568_87147_17	17	8	41	1
1683_79170_88749_213		0	0	213	0			1657_77568_87147_18	18	11	79	0
1683_79170_88749_214		0	0	214	0			1657_77568_87147_19	19	3	8	0
1683_79170_88749_215		0	0	215	0			1657_77568_87147_2	2	4	7	0
1683_79170_88749_216		0	0	216	0			1657_77568_87147_20	20	2	0	0
1683_79170_88749_217		0	0	217	1			1657_77568_87147_21	21	7	0	0
1683_79170_88749_218		0	0	218	0			1657_77568_87147_22	22	36	5	0
1683_79170_88749_219		0	0	219	0			1657_77568_87147_23	23	31	56	2
1683_79170_88749_22		0	0	22	1			1657_77568_87147_24	24	30	34	5
1683_79170_88749_220		0	0	220	0			1657_77568_87147_25	25	54	32	1
1683_79170_88749_221		0	0	221	0			1657_77568_87147_26	26	5	57	0
1683_79170_88749_222		0	0	222	0			1657_77568_87147_27	27	11	24	0
1683_79170_88749_223		0	0	223	2			1657_77568_87147_28	28	33	22	1
1683_79170_88749_224		0	0	224	0			1657_77568_87147_29	29	21	73	3
1683_79170_88749_225		0	0	225	0			1657_77568_87147_3	3	2	8	0
1683_79170_88749_226		0	0	226	0			1657_77568_87147_30	30	53	60	8
1683_79170_88749_227		0	0	227	0			1657_77568_87147_31	31	12	0	0
1683_79170_88749_228		0	0	228	1			1657_77568_87147_32	32	33	46	5
1683_79170_88749_229		0	0	229	0			1657_77568_87147_33	33	62	61	4
1683_79170_88749_23		0	0	23	0			1657_77568_87147_34	34	25	0	0
1683_79170_88749_230		0	0	230	0			1657_77568_87147_35	35	18	29	0
1683_79170_88749_231		0	0	231	0			1657_77568_87147_36	36	24	1	0
1683_79170_88749_232		0	0	232	0			1657_77568_87147_37	37	56	80	5
1683_79170_88749_233		0	0	233	0			1657_77568_87147_38	38	21	26	3
1683_79170_88749_234		0	0	234	0			1657_77568_87147_39	39	17	47	4
1683_79170_88749_235		0	0	235	0			1657_77568_87147_4	4	4	9	0
1683_79170_88749_236		0	0	236	0			1657_77568_87147_40	40	36	14	3
1683_79170_88749_237		0	0	237	0			1657_77568_87147_41	41	23	75	9
1683_79170_88749_238		0	0	238	0			1657_77568_87147_42	42	20	63	4
1683_79170_88749_24		0	1	24	1			1657_77568_87147_43	43	29	23	1
1683_79170_88749_25		0	0	25	0			1657_77568_87147_44	44	31	89	6
1683_79170_88749_26		0	0	26	0			1657_77568_87147_45	45	55	62	11
1683_79170_88749_27		0	0	27	2			1657_77568_87147_46	46	11	7	1
1683_79170_88749_28		0	0	28	0			1657_77568_87147_47	47	26	47	2
1683_79170_88749_29		0	0	29	1			1657_77568_87147_48	48	25	66	4
1683_79170_88749_3		0	0	3	0			1657_77568_87147_49	49	14	10	2
1683_79170_88749_30		0	0	30	0			1657_77568_87147_5	5	5	23	1
1683_79170_88749_31		0	0	31	0			1657_77568_87147_50	50	46	1	0
1683_79170_88749_32		0	0	32	0			1657_77568_87147_51	51	45	78	3
1683_79170_88749_33		0	0	33	0			1657_77568_87147_52	52	8	3	0
1683_79170_88749_34		0	0	34	0			1657_77568_87147_53	53	36	56	6
1683_79170_88749_35		0	0	35	0			1657_77568_87147_54	54	9	3	0
1683_79170_88749_36		0	0	36	0			1657_77568_87147_55	55	25	4	0
1683_79170_88749_37		0	0	37	0			1657_77568_87147_56	56	36	32	5
1683_79170_88749_38		0	0	38	0			1657_77568_87147_57	57	16	40	2
1683_79170_88749_39		0	0	39	0			1657_77568_87147_58	58	28	47	10
1683_79170_88749_4		0	0	4	0			1657_77568_87147_59	59	25	47	3
1683_79170_88749_40		0	0	40	0			1657_77568_87147_6	6	3	2	0
1683_79170_88749_41		0	0	41	0			1657_77568_87147_60	60	18	67	5
1683_79170_88749_42		0	0	42	0			1657_77568_87147_61	61	10	68	1
1683_79170_88749_43		0	0	43	0			1657_77568_87147_62	62	69	83	2
1683_79170_88749_44		0	0	44	0			1657_77568_87147_63	63	8	33	0
1683_79170_88749_45		0	0	45	0			1657_77568_87147_64	64	57	57	2
1683_79170_88749_46		0	0	46	0			1657_77568_87147_65	65	33	22	2
1683_79170_88749_47		0	0	47	0			1657_77568_87147_66	66	40	20	3
1683_79170_88749_48		0	0	48	0			1657_77568_87147_67	67	22	17	1
1683_79170_88749_49		0	0	49	0			1657_77568_87147_68	68	16	58	1
1683_79170_88749_5		0	0	5	0			1657_77568_87147_69	69	28	3	0
1683_79170_88749_50		0	0	50	0			1657_77568_87147_7	7	5	21	0
1683_79170_88749_51		0	0	51	0			1657_77568_87147_70	70	67	2	0
1683_79170_88749_52		0	0	52	0			1657_77568_87147_71	71	18	57	1
1683_79170_88749_53		0	0	53	0			1657_77568_87147_72	72	17	6	0
1683_79170_88749_54		0	0	54	0			1657_77568_87147_73	73	9	4	1
1683_79170_88749_55		0	0	55	0			1657_77568_87147_74	74	29	9	1
1683_79170_88749_56		0	0	56	0			1657_77568_87147_75	75	13	35	0
1683_79170_88749_57		0	0	57	0			1657_77568_87147_76	76	28	11	1
1683_79170_88749_58		0	0	58	0			1657_77568_87147_77	77	26	47	4
1683_79170_88749_59		0	0	59	0			1657_77568_87147_78	78	49	81	6
1683_79170_88749_6		0	0	6	0			1657_77568_87147_79	79	31	40	1
1683_79170_88749_60		0	0	60	0			1657_77568_87147_8	8	33	54	2
1683_79170_88749_61		0	0	61	0			1657_77568_87147_80	80	42	60	3
1683_79170_88749_62		0	0	62	0			1657_77568_87147_81	81	41	48	2
1683_79170_88749_63		0	0	63	0			1657_77568_87147_82	82	23	17	1
1683_79170_88749_64		0	0	64	0			1657_77568_87147_83	83	39	70	2
1683_79170_88749_65		0	0	65	0			1657_77568_87147_84	84	28	33	3
1683_79170_88749_66		0	0	66	0			1657_77568_87147_85	85	26	57	4
1683_79170_88749_67		0	0	67	0			1657_77568_87147_86	86	24	72	2
1683_79170_88749_68		0	0	68	0			1657_77568_87147_87	87	22	42	7
1683_79170_88749_69		0	0	69	0			1657_77568_87147_88	88	12	80	2
1683_79170_88749_7		0	0	7	1			1657_77568_87147_89	89	39	30	1
1683_79170_88749_70		0	0	70	0			1657_77568_87147_9	9	21	82	2
1683_79170_88749_71		0	0	71	0			1657_77568_87147_90	90	25	21	1
1683_79170_88749_72		0	0	72	0			1657_77568_87147_91	91	18	68	2
1683_79170_88749_73		0	0	73	0			1657_77568_87147_92	92	23	43	5
1683_79170_88749_74		0	0	74	0			1657_77568_87147_93	93	16	0	0
1683_79170_88749_75		0	0	75	0			1657_77568_87147_94	94	29	67	4
1683_79170_88749_76		0	0	76	0			1657_77568_87147_95	95	39	54	1
1683_79170_88749_77		0	0	77	0			1657_77568_87147_96	96	42	1	0
1683_79170_88749_78		0	0	78	0			1657_77568_87147_97	97	35	41	1
1683_79170_88749_79		0	0	79	0			1657_77568_87147_98	98	75	14	1
1683_79170_88749_8		0	0	8	0			1657_77568_87147_99	99	41	25	0
1683_79170_88749_80		0	0	80	0			1657_77569_87148_1	1	1	4	0
1683_79170_88749_81		0	0	81	1			1657_77569_87148_10	10	9	1	0
1683_79170_88749_82		0	0	82	0			1657_77569_87148_100	100	27	2	1
1683_79170_88749_83		0	0	83	0			1657_77569_87148_101	101	51	55	2
1683_79170_88749_84		0	0	84	0			1657_77569_87148_102	102	41	32	1
1683_79170_88749_85		0	0	85	0			1657_77569_87148_103	103	54	1	0
1683_79170_88749_86		0	0	86	1			1657_77569_87148_104	104	27	38	3
1683_79170_88749_87		0	0	87	0			1657_77569_87148_105	105	19	3	0
1683_79170_88749_88		0	0	88	0			1657_77569_87148_106	106	12	2	0
1683_79170_88749_89		0	0	89	0			1657_77569_87148_107	107	23	0	0
1683_79170_88749_9		0	0	9	0			1657_77569_87148_108	108	9	19	2
1683_79170_88749_90		0	0	90	0			1657_77569_87148_11	11	13	1	0
1683_79170_88749_91		0	0	91	0			1657_77569_87148_12	12	0	3	0
1683_79170_88749_92		0	0	92	0			1657_77569_87148_13	13	0	4	0
1683_79170_88749_93		0	0	93	0			1657_77569_87148_14	14	21	6	0
1683_79170_88749_94		0	0	94	0			1657_77569_87148_15	15	75	118	10
1683_79170_88749_95		0	0	95	0			1657_77569_87148_16	16	3	7	1
1683_79170_88749_96		0	0	96	0			1657_77569_87148_17	17	12	2	0
1683_79170_88749_97		0	0	97	0			1657_77569_87148_18	18	4	19	0
1683_79170_88749_98		0	0	98	0			1657_77569_87148_19	19	22	22	1
1683_79170_88749_99		0	0	99	0			1657_77569_87148_2	2	1	16	0
1683_79171_88750_1		0	0	1	0			1657_77569_87148_20	20	21	2	1
1683_79171_88750_10		0	0	10	0			1657_77569_87148_21	21	4	0	0
1683_79171_88750_100		0	0	100	0			1657_77569_87148_22	22	32	13	3
1683_79171_88750_101		0	0	101	0			1657_77569_87148_23	23	20	44	3
1683_79171_88750_102		0	0	102	0			1657_77569_87148_24	24	45	73	3
1683_79171_88750_103		0	0	103	2			1657_77569_87148_25	25	24	61	4
1683_79171_88750_104		0	0	104	0			1657_77569_87148_26	26	15	3	0
1683_79171_88750_105		0	0	105	0			1657_77569_87148_27	27	39	10	1
1683_79171_88750_106		0	0	106	0			1657_77569_87148_28	28	10	19	1
1683_79171_88750_107		0	0	107	0			1657_77569_87148_29	29	42	20	4
1683_79171_88750_108		0	0	108	0			1657_77569_87148_3	3	7	2	0
1683_79171_88750_109		0	0	109	0			1657_77569_87148_30	30	14	30	1
1683_79171_88750_11		0	0	11	0			1657_77569_87148_31	31	37	32	3
1683_79171_88750_110		0	0	110	0			1657_77569_87148_32	32	10	0	0
1683_79171_88750_111		0	0	111	0			1657_77569_87148_33	33	34	49	11
1683_79171_88750_112		0	0	112	0			1657_77569_87148_34	34	68	58	2
1683_79171_88750_113		0	0	113	0			1657_77569_87148_35	35	29	47	6
1683_79171_88750_114		0	0	114	0			1657_77569_87148_36	36	49	69	5
1683_79171_88750_115		0	0	115	0			1657_77569_87148_37	37	28	45	3
1683_79171_88750_116		0	0	116	0			1657_77569_87148_38	38	44	37	2
1683_79171_88750_117		0	0	117	0			1657_77569_87148_39	39	42	42	1
1683_79171_88750_118		0	0	118	0			1657_77569_87148_4	4	2	11	0
1683_79171_88750_119		0	0	119	0			1657_77569_87148_40	40	44	69	4
1683_79171_88750_12		0	0	12	0			1657_77569_87148_41	41	9	40	1
1683_79171_88750_120		0	0	120	0			1657_77569_87148_42	42	37	0	0
1683_79171_88750_121		0	0	121	0			1657_77569_87148_43	43	63	57	2
1683_79171_88750_122		0	0	122	0			1657_77569_87148_44	44	56	57	3
1683_79171_88750_123		0	0	123	0			1657_77569_87148_45	45	35	10	1
1683_79171_88750_124		0	0	124	0			1657_77569_87148_46	46	59	0	0
1683_79171_88750_125		0	0	125	0			1657_77569_87148_47	47	35	5	3
1683_79171_88750_126		0	0	126	1			1657_77569_87148_48	48	31	56	6
1683_79171_88750_127		0	0	127	0			1657_77569_87148_49	49	60	54	9
1683_79171_88750_128		0	0	128	0			1657_77569_87148_5	5	12	13	0
1683_79171_88750_129		0	0	129	0			1657_77569_87148_50	50	72	77	7
1683_79171_88750_13		0	0	13	0			1657_77569_87148_51	51	89	84	2
1683_79171_88750_130		0	0	130	2			1657_77569_87148_52	52	30	47	4
1683_79171_88750_131		0	0	131	0			1657_77569_87148_53	53	35	32	4
1683_79171_88750_132		0	0	132	0			1657_77569_87148_54	54	30	79	9
1683_79171_88750_133		0	0	133	0			1657_77569_87148_55	55	4	1	0
1683_79171_88750_134		0	0	134	0			1657_77569_87148_56	56	55	23	2
1683_79171_88750_135		0	0	135	0			1657_77569_87148_57	57	46	3	5
1683_79171_88750_136		0	0	136	0			1657_77569_87148_58	58	52	42	1
1683_79171_88750_137		0	0	137	0			1657_77569_87148_59	59	40	73	6
1683_79171_88750_138		0	0	138	0			1657_77569_87148_6	6	13	42	0
1683_79171_88750_139		0	0	139	3			1657_77569_87148_60	60	16	2	2
1683_79171_88750_14		0	0	14	0			1657_77569_87148_61	61	38	32	3
1683_79171_88750_140		0	0	140	0			1657_77569_87148_62	62	46	66	11
1683_79171_88750_141		0	0	141	0			1657_77569_87148_63	63	46	4	0
1683_79171_88750_142		0	0	142	0			1657_77569_87148_64	64	88	110	6
1683_79171_88750_143		0	0	143	1			1657_77569_87148_65	65	31	52	8
1683_79171_88750_144		0	0	144	0			1657_77569_87148_66	66	114	72	4
1683_79171_88750_145		0	0	145	1			1657_77569_87148_67	67	64	1	0
1683_79171_88750_146		0	0	146	0			1657_77569_87148_68	68	63	19	2
1683_79171_88750_147		0	0	147	1			1657_77569_87148_69	69	67	59	9
1683_79171_88750_148		0	0	148	6			1657_77569_87148_7	7	36	53	2
1683_79171_88750_149		0	0	149	0			1657_77569_87148_70	70	51	2	0
1683_79171_88750_15		0	0	15	0			1657_77569_87148_71	71	24	3	0
1683_79171_88750_150		0	0	150	0			1657_77569_87148_72	72	43	18	1
1683_79171_88750_151		0	0	151	0			1657_77569_87148_73	73	46	1	0
1683_79171_88750_152		0	0	152	0			1657_77569_87148_74	74	115	57	7
1683_79171_88750_153		0	0	153	0			1657_77569_87148_75	75	45	65	13
1683_79171_88750_154		0	0	154	0			1657_77569_87148_76	76	67	48	5
1683_79171_88750_155		0	0	155	0			1657_77569_87148_77	77	27	17	1
1683_79171_88750_156		0	0	156	0			1657_77569_87148_78	78	42	84	11
1683_79171_88750_157		0	0	157	0			1657_77569_87148_79	79	60	46	6
1683_79171_88750_158		0	0	158	0			1657_77569_87148_8	8	2	36	0
1683_79171_88750_159		0	0	159	0			1657_77569_87148_80	80	36	48	6
1683_79171_88750_16		0	0	16	0			1657_77569_87148_81	81	56	5	1
1683_79171_88750_160		0	0	160	0			1657_77569_87148_82	82	50	25	8
1683_79171_88750_161		0	0	161	0			1657_77569_87148_83	83	46	70	6
1683_79171_88750_162		0	0	162	0			1657_77569_87148_84	84	49	3	2
1683_79171_88750_163		0	0	163	0			1657_77569_87148_85	85	42	70	2
1683_79171_88750_164		0	0	164	0			1657_77569_87148_86	86	33	81	6
1683_79171_88750_165		0	0	165	0			1657_77569_87148_87	87	68	57	9
1683_79171_88750_166		0	0	166	0			1657_77569_87148_88	88	63	30	2
1683_79171_88750_167		0	0	167	0			1657_77569_87148_89	89	70	20	3
1683_79171_88750_168		0	0	168	0			1657_77569_87148_9	9	7	4	0
1683_79171_88750_169		0	0	169	0			1657_77569_87148_90	90	42	1	0
1683_79171_88750_17		0	0	17	0			1657_77569_87148_91	91	37	15	2
1683_79171_88750_170		0	0	170	0			1657_77569_87148_92	92	58	50	3
1683_79171_88750_171		0	0	171	1			1657_77569_87148_93	93	59	65	3
1683_79171_88750_172		0	0	172	0			1657_77569_87148_94	94	22	1	0
1683_79171_88750_173		0	0	173	0			1657_77569_87148_95	95	48	3	0
1683_79171_88750_174		0	0	174	1			1657_77569_87148_96	96	42	44	7
1683_79171_88750_175		0	0	175	0			1657_77569_87148_97	97	68	35	3
1683_79171_88750_176		0	0	176	0			1657_77569_87148_98	98	30	62	4
1683_79171_88750_177		0	0	177	0			1657_77569_87148_99	99	29	29	0
1683_79171_88750_178		0	0	178	1			1657_77570_87149_1	1	8	16	0
1683_79171_88750_179		0	0	179	0			1657_77570_87149_10	10	17	58	1
1683_79171_88750_18		0	0	18	0			1657_77570_87149_100	100	29	59	1
1683_79171_88750_180		0	0	180	0			1657_77570_87149_101	101	23	58	3
1683_79171_88750_181		0	0	181	1			1657_77570_87149_102	102	27	62	4
1683_79171_88750_182		0	0	182	0			1657_77570_87149_103	103	52	7	2
1683_79171_88750_183		0	0	183	0			1657_77570_87149_104	104	1	4	0
1683_79171_88750_184		0	0	184	0			1657_77570_87149_105	105	0	5	0
1683_79171_88750_185		0	0	185	1			1657_77570_87149_11	11	4	11	0
1683_79171_88750_186		0	0	186	0			1657_77570_87149_12	12	5	13	0
1683_79171_88750_187		0	0	187	0			1657_77570_87149_13	13	8	2	0
1683_79171_88750_188		0	0	188	0			1657_77570_87149_14	14	17	1	0
1683_79171_88750_189		0	0	189	0			1657_77570_87149_15	15	8	0	0
1683_79171_88750_19		0	0	19	0			1657_77570_87149_16	16	13	2	0
1683_79171_88750_2		0	0	2	0			1657_77570_87149_17	17	2	57	0
1683_79171_88750_20		0	0	20	0			1657_77570_87149_18	18	2	1	0
1683_79171_88750_21		0	0	21	4			1657_77570_87149_19	19	25	76	3
1683_79171_88750_22		0	0	22	0			1657_77570_87149_2	2	9	1	0
1683_79171_88750_23		0	0	23	0			1657_77570_87149_20	20	13	70	1
1683_79171_88750_24		0	0	24	0			1657_77570_87149_21	21	10	2	1
1683_79171_88750_25		0	0	25	0			1657_77570_87149_22	22	9	2	0
1683_79171_88750_26		0	0	26	0			1657_77570_87149_23	23	1	1	0
1683_79171_88750_27		0	0	27	0			1657_77570_87149_24	24	11	53	0
1683_79171_88750_28		0	0	28	0			1657_77570_87149_25	25	10	45	0
1683_79171_88750_29		0	0	29	0			1657_77570_87149_26	26	18	25	0
1683_79171_88750_3		0	0	3	0			1657_77570_87149_27	27	26	41	1
1683_79171_88750_30		0	0	30	0			1657_77570_87149_28	28	2	26	0
1683_79171_88750_31		0	0	31	0			1657_77570_87149_29	29	2	37	0
1683_79171_88750_32		0	0	32	0			1657_77570_87149_3	3	5	29	0
1683_79171_88750_33		0	0	33	0			1657_77570_87149_30	30	5	11	0
1683_79171_88750_34		0	0	34	0			1657_77570_87149_31	31	27	29	6
1683_79171_88750_35		0	0	35	0			1657_77570_87149_32	32	31	30	1
1683_79171_88750_36		0	0	36	0			1657_77570_87149_33	33	12	1	0
1683_79171_88750_37		0	0	37	0			1657_77570_87149_34	34	5	1	0
1683_79171_88750_38		0	0	38	0			1657_77570_87149_35	35	20	5	0
1683_79171_88750_39		0	0	39	0			1657_77570_87149_36	36	4	13	0
1683_79171_88750_4		0	0	4	0			1657_77570_87149_37	37	11	2	0
1683_79171_88750_40		0	0	40	0			1657_77570_87149_38	38	14	53	0
1683_79171_88750_41		0	0	41	0			1657_77570_87149_39	39	16	35	3
1683_79171_88750_42		0	0	42	0			1657_77570_87149_4	4	7	8	0
1683_79171_88750_43		0	0	43	0			1657_77570_87149_40	40	28	5	0
1683_79171_88750_44		0	0	44	0			1657_77570_87149_41	41	6	12	0
1683_79171_88750_45		0	0	45	0			1657_77570_87149_42	42	7	52	1
1683_79171_88750_46		0	0	46	0			1657_77570_87149_43	43	5	5	0
1683_79171_88750_47		0	0	47	0			1657_77570_87149_44	44	14	64	3
1683_79171_88750_48		0	0	48	0			1657_77570_87149_45	45	24	1	0
1683_79171_88750_49		0	0	49	0			1657_77570_87149_46	46	16	75	4
1683_79171_88750_5		0	0	5	0			1657_77570_87149_47	47	7	50	1
1683_79171_88750_50		0	0	50	0			1657_77570_87149_48	48	3	7	0
1683_79171_88750_51		0	0	51	0			1657_77570_87149_49	49	3	2	0
1683_79171_88750_52		0	0	52	0			1657_77570_87149_5	5	0	0	0
1683_79171_88750_53		0	0	53	0			1657_77570_87149_50	50	55	6	3
1683_79171_88750_54		0	0	54	0			1657_77570_87149_51	51	11	0	0
1683_79171_88750_55		0	0	55	0			1657_77570_87149_52	52	3	7	0
1683_79171_88750_56		0	0	56	0			1657_77570_87149_53	53	4	0	0
1683_79171_88750_57		0	0	57	1			1657_77570_87149_54	54	9	26	2
1683_79171_88750_58		0	0	58	1			1657_77570_87149_55	55	13	3	0
1683_79171_88750_59		0	0	59	0			1657_77570_87149_56	56	19	91	6
1683_79171_88750_6		0	0	6	0			1657_77570_87149_57	57	18	58	3
1683_79171_88750_60		0	0	60	1			1657_77570_87149_58	58	20	84	4
1683_79171_88750_61		0	0	61	3			1657_77570_87149_59	59	6	0	0
1683_79171_88750_62		0	0	62	0			1657_77570_87149_6	6	2	12	0
1683_79171_88750_63		0	0	63	0			1657_77570_87149_60	60	16	16	1
1683_79171_88750_64		0	0	64	0			1657_77570_87149_61	61	2	1	0
1683_79171_88750_65		0	0	65	0			1657_77570_87149_62	62	0	0	0
1683_79171_88750_66		0	0	66	0			1657_77570_87149_63	63	17	39	3
1683_79171_88750_67		0	0	67	0			1657_77570_87149_64	64	1	7	0
1683_79171_88750_68		0	0	68	0			1657_77570_87149_65	65	12	82	1
1683_79171_88750_69		0	0	69	0			1657_77570_87149_66	66	24	0	0
1683_79171_88750_7		0	0	7	0			1657_77570_87149_67	67	20	66	2
1683_79171_88750_70		0	0	70	0			1657_77570_87149_68	68	18	3	0
1683_79171_88750_71		0	0	71	0			1657_77570_87149_69	69	18	66	4
1683_79171_88750_72		0	0	72	0			1657_77570_87149_7	7	1	7	0
1683_79171_88750_73		0	0	73	0			1657_77570_87149_70	70	5	13	0
1683_79171_88750_74		0	0	74	0			1657_77570_87149_71	71	0	30	0
1683_79171_88750_75		0	0	75	0			1657_77570_87149_72	72	8	57	0
1683_79171_88750_76		0	0	76	0			1657_77570_87149_73	73	36	12	4
1683_79171_88750_77		0	0	77	0			1657_77570_87149_74	74	22	70	6
1683_79171_88750_78		0	0	78	0			1657_77570_87149_75	75	23	105	4
1683_79171_88750_79		0	0	79	0			1657_77570_87149_76	76	21	41	4
1683_79171_88750_8		0	0	8	0			1657_77570_87149_77	77	24	75	1
1683_79171_88750_80		0	0	80	0			1657_77570_87149_78	78	36	4	1
1683_79171_88750_81		0	0	81	0			1657_77570_87149_79	79	0	0	0
1683_79171_88750_82		0	0	82	0			1657_77570_87149_8	8	4	2	0
1683_79171_88750_83		0	0	83	0			1657_77570_87149_80	80	25	67	5
1683_79171_88750_84		0	0	84	0			1657_77570_87149_81	81	5	6	0
1683_79171_88750_85		0	0	85	0			1657_77570_87149_82	82	35	19	2
1683_79171_88750_86		0	0	86	0			1657_77570_87149_83	83	0	0	0
1683_79171_88750_87		0	0	87	0			1657_77570_87149_84	84	59	41	8
1683_79171_88750_88		0	0	88	0			1657_77570_87149_85	85	12	23	0
1683_79171_88750_89		0	0	89	0			1657_77570_87149_86	86	27	48	0
1683_79171_88750_9		0	0	9	0			1657_77570_87149_87	87	28	65	6
1683_79171_88750_90		0	0	90	1			1657_77570_87149_88	88	35	63	8
1683_79171_88750_91		0	0	91	0			1657_77570_87149_89	89	35	10	1
1683_79171_88750_92		0	0	92	0			1657_77570_87149_9	9	19	28	4
1683_79171_88750_93		0	0	93	1			1657_77570_87149_90	90	1	17	0
1683_79171_88750_94		0	0	94	0			1657_77570_87149_91	91	2	16	0
1683_79171_88750_95		0	0	95	0			1657_77570_87149_92	92	52	7	3
1683_79171_88750_96		0	0	96	0			1657_77570_87149_93	93	35	9	0
1683_79171_88750_97		0	0	97	0			1657_77570_87149_94	94	11	3	1
1683_79171_88750_98		0	0	98	0			1657_77570_87149_95	95	9	10	0
1683_79171_88750_99		0	0	99	0			1657_77570_87149_96	96	30	35	1
1683_79172_88751_1		0	0	1	0			1657_77570_87149_97	97	43	23	4
1683_79172_88751_10		0	0	10	0			1657_77570_87149_98	98	33	4	0
1683_79172_88751_100		0	0	100	0			1657_77570_87149_99	99	10	49	1
1683_79172_88751_101		0	0	101	0			1657_77571_87150_1	1	0	1	0
1683_79172_88751_102		0	0	102	0			1657_77571_87150_10	10	1	2	0
1683_79172_88751_103		0	0	103	0			1657_77571_87150_100	100	45	59	8
1683_79172_88751_104		0	0	104	0			1657_77571_87150_101	101	37	68	3
1683_79172_88751_105		0	0	105	0			1657_77571_87150_102	102	38	56	2
1683_79172_88751_106		0	0	106	0			1657_77571_87150_103	103	55	41	5
1683_79172_88751_107		0	0	107	0			1657_77571_87150_104	104	23	1	0
1683_79172_88751_108		0	0	108	0			1657_77571_87150_105	105	8	0	0
1683_79172_88751_109		0	0	109	0			1657_77571_87150_106	106	3	16	0
1683_79172_88751_11		0	0	11	0			1657_77571_87150_11	11	11	6	0
1683_79172_88751_110		0	0	110	0			1657_77571_87150_12	12	13	2	0
1683_79172_88751_111		0	0	111	0			1657_77571_87150_13	13	0	35	0
1683_79172_88751_112		0	0	112	0			1657_77571_87150_14	14	5	0	0
1683_79172_88751_113		0	0	113	0			1657_77571_87150_15	15	1	34	0
1683_79172_88751_114		0	0	114	0			1657_77571_87150_16	16	0	12	0
1683_79172_88751_115		0	0	115	0			1657_77571_87150_17	17	0	18	0
1683_79172_88751_116		0	0	116	0			1657_77571_87150_18	18	9	47	1
1683_79172_88751_117		0	0	117	0			1657_77571_87150_19	19	2	3	0
1683_79172_88751_118		0	0	118	0			1657_77571_87150_2	2	0	2	0
1683_79172_88751_119		0	0	119	0			1657_77571_87150_20	20	19	3	0
1683_79172_88751_12		0	0	12	0			1657_77571_87150_21	21	2	14	0
1683_79172_88751_120		0	0	120	0			1657_77571_87150_22	22	1	4	0
1683_79172_88751_121		0	0	121	0			1657_77571_87150_23	23	0	49	0
1683_79172_88751_122		0	0	122	0			1657_77571_87150_24	24	17	38	3
1683_79172_88751_123		0	0	123	0			1657_77571_87150_25	25	1	44	0
1683_79172_88751_124		0	0	124	1			1657_77571_87150_26	26	5	14	0
1683_79172_88751_125		0	0	125	0			1657_77571_87150_27	27	12	0	0
1683_79172_88751_126		0	0	126	0			1657_77571_87150_28	28	15	0	0
1683_79172_88751_127		0	0	127	0			1657_77571_87150_29	29	12	22	0
1683_79172_88751_128		0	0	128	0			1657_77571_87150_3	3	0	19	0
1683_79172_88751_129		0	0	129	0			1657_77571_87150_30	30	4	0	0
1683_79172_88751_13		0	0	13	0			1657_77571_87150_31	31	7	73	0
1683_79172_88751_130		0	0	130	0			1657_77571_87150_32	32	29	72	1
1683_79172_88751_131		0	0	131	0			1657_77571_87150_33	33	3	0	0
1683_79172_88751_132		0	0	132	0			1657_77571_87150_34	34	7	9	1
1683_79172_88751_133		0	0	133	0			1657_77571_87150_35	35	0	40	0
1683_79172_88751_134		0	0	134	0			1657_77571_87150_36	36	4	12	0
1683_79172_88751_135		0	0	135	0			1657_77571_87150_37	37	1	15	0
1683_79172_88751_136		0	0	136	0			1657_77571_87150_38	38	6	0	0
1683_79172_88751_137		0	0	137	0			1657_77571_87150_39	39	4	23	0
1683_79172_88751_138		0	0	138	0			1657_77571_87150_4	4	1	5	0
1683_79172_88751_139		0	0	139	0			1657_77571_87150_40	40	25	7	1
1683_79172_88751_14		0	0	14	0			1657_77571_87150_41	41	4	46	0
1683_79172_88751_140		0	0	140	0			1657_77571_87150_42	42	4	46	0
1683_79172_88751_141		0	0	141	0			1657_77571_87150_43	43	14	4	0
1683_79172_88751_142		0	0	142	0			1657_77571_87150_44	44	13	17	0
1683_79172_88751_143		0	0	143	0			1657_77571_87150_45	45	13	10	0
1683_79172_88751_144		0	0	144	0			1657_77571_87150_46	46	21	2	0
1683_79172_88751_145		0	0	145	0			1657_77571_87150_47	47	11	1	1
1683_79172_88751_146		0	0	146	0			1657_77571_87150_48	48	0	3	0
1683_79172_88751_147		0	0	147	0			1657_77571_87150_49	49	4	7	0
1683_79172_88751_148		0	0	148	0			1657_77571_87150_5	5	0	2	0
1683_79172_88751_149		0	0	149	0			1657_77571_87150_50	50	27	81	3
1683_79172_88751_15		0	0	15	0			1657_77571_87150_51	51	12	1	1
1683_79172_88751_150		0	0	150	0			1657_77571_87150_52	52	7	30	0
1683_79172_88751_151		0	0	151	0			1657_77571_87150_53	53	6	2	0
1683_79172_88751_16		0	0	16	0			1657_77571_87150_54	54	10	1	0
1683_79172_88751_17		0	0	17	0			1657_77571_87150_55	55	10	37	1
1683_79172_88751_18		0	0	18	0			1657_77571_87150_56	56	42	34	5
1683_79172_88751_19		0	0	19	0			1657_77571_87150_57	57	12	61	2
1683_79172_88751_2		0	0	2	0			1657_77571_87150_58	58	17	70	4
1683_79172_88751_20		0	0	20	0			1657_77571_87150_59	59	26	19	0
1683_79172_88751_21		0	0	21	0			1657_77571_87150_6	6	2	0	0
1683_79172_88751_22		0	0	22	0			1657_77571_87150_60	60	20	0	0
1683_79172_88751_23		0	0	23	0			1657_77571_87150_61	61	15	37	2
1683_79172_88751_24		0	0	24	0			1657_77571_87150_62	62	12	9	0
1683_79172_88751_25		0	0	25	0			1657_77571_87150_63	63	14	56	0
1683_79172_88751_26		0	0	26	0			1657_77571_87150_64	64	30	41	0
1683_79172_88751_27		0	0	27	0			1657_77571_87150_65	65	27	29	1
1683_79172_88751_28		0	0	28	0			1657_77571_87150_66	66	24	63	10
1683_79172_88751_29		0	0	29	0			1657_77571_87150_67	67	31	45	3
1683_79172_88751_3		0	0	3	0			1657_77571_87150_68	68	33	37	2
1683_79172_88751_30		0	0	30	0			1657_77571_87150_69	69	24	41	2
1683_79172_88751_31		0	0	31	0			1657_77571_87150_7	7	2	1	0
1683_79172_88751_32		0	0	32	0			1657_77571_87150_70	70	32	85	3
1683_79172_88751_33		0	0	33	0			1657_77571_87150_71	71	55	29	6
1683_79172_88751_34		0	0	34	0			1657_77571_87150_72	72	54	54	2
1683_79172_88751_35		0	0	35	0			1657_77571_87150_73	73	29	65	2
1683_79172_88751_36		0	0	36	0			1657_77571_87150_74	74	35	65	1
1683_79172_88751_37		0	0	37	0			1657_77571_87150_75	75	8	28	1
1683_79172_88751_38		0	0	38	0			1657_77571_87150_76	76	20	18	2
1683_79172_88751_39		0	0	39	0			1657_77571_87150_77	77	20	25	0
1683_79172_88751_4		0	0	4	0			1657_77571_87150_78	78	26	58	2
1683_79172_88751_40		0	0	40	0			1657_77571_87150_79	79	32	42	1
1683_79172_88751_41		0	0	41	0			1657_77571_87150_8	8	0	37	0
1683_79172_88751_42		0	0	42	0			1657_77571_87150_80	80	31	49	2
1683_79172_88751_43		0	0	43	0			1657_77571_87150_81	81	39	76	2
1683_79172_88751_44		0	0	44	0			1657_77571_87150_82	82	44	84	2
1683_79172_88751_45		0	0	45	0			1657_77571_87150_83	83	68	30	5
1683_79172_88751_46		0	0	46	0			1657_77571_87150_84	84	31	37	3
1683_79172_88751_47		0	0	47	0			1657_77571_87150_85	85	6	0	0
1683_79172_88751_48		0	0	48	0			1657_77571_87150_86	86	30	43	1
1683_79172_88751_49		0	0	49	0			1657_77571_87150_87	87	51	32	0
1683_79172_88751_5		0	0	5	0			1657_77571_87150_88	88	31	28	2
1683_79172_88751_50		0	0	50	0			1657_77571_87150_89	89	34	15	1
1683_79172_88751_51		0	0	51	0			1657_77571_87150_9	9	0	34	0
1683_79172_88751_52		0	0	52	0			1657_77571_87150_90	90	33	51	2
1683_79172_88751_53		0	0	53	0			1657_77571_87150_91	91	22	22	2
1683_79172_88751_54		0	0	54	0			1657_77571_87150_92	92	32	30	4
1683_79172_88751_55		0	0	55	0			1657_77571_87150_93	93	32	25	0
1683_79172_88751_56		0	0	56	0			1657_77571_87150_94	94	26	46	6
1683_79172_88751_57		0	0	57	0			1657_77571_87150_95	95	32	13	1
1683_79172_88751_58		0	0	58	0			1657_77571_87150_96	96	53	32	7
1683_79172_88751_59		0	0	59	0			1657_77571_87150_97	97	51	4	0
1683_79172_88751_6		0	0	6	0			1657_77571_87150_98	98	1	11	0
1683_79172_88751_60		0	0	60	0			1657_77571_87150_99	99	32	64	1
1683_79172_88751_61		0	0	61	0			1657_77572_87151_1	1	22	25	3
1683_79172_88751_62		0	0	62	0			1657_77572_87151_10	10	58	52	12
1683_79172_88751_63		0	0	63	0			1657_77572_87151_100	100	88	29	5
1683_79172_88751_64		0	0	64	0			1657_77572_87151_101	101	43	5	0
1683_79172_88751_65		0	0	65	0			1657_77572_87151_102	102	190	7	2
1683_79172_88751_66		0	0	66	0			1657_77572_87151_103	103	47	4	0
1683_79172_88751_67		0	0	67	0			1657_77572_87151_104	104	91	87	14
1683_79172_88751_68		0	0	68	0			1657_77572_87151_105	105	43	63	9
1683_79172_88751_69		0	0	69	0			1657_77572_87151_106	106	38	39	4
1683_79172_88751_7		0	0	7	0			1657_77572_87151_107	107	109	33	7
1683_79172_88751_70		0	0	70	0			1657_77572_87151_108	108	38	3	0
1683_79172_88751_71		0	0	71	0			1657_77572_87151_109	109	36	5	0
1683_79172_88751_72		0	0	72	0			1657_77572_87151_11	11	59	33	7
1683_79172_88751_73		0	0	73	0			1657_77572_87151_110	110	75	70	15
1683_79172_88751_74		0	0	74	0			1657_77572_87151_111	111	20	3	0
1683_79172_88751_75		0	0	75	0			1657_77572_87151_112	112	37	51	9
1683_79172_88751_76		0	0	76	0			1657_77572_87151_113	113	12	12	0
1683_79172_88751_77		0	0	77	0			1657_77572_87151_114	114	47	75	10
1683_79172_88751_78		0	0	78	0			1657_77572_87151_115	115	99	114	4
1683_79172_88751_79		0	0	79	0			1657_77572_87151_116	116	78	5	3
1683_79172_88751_8		0	0	8	0			1657_77572_87151_117	117	30	7	3
1683_79172_88751_80		0	0	80	0			1657_77572_87151_118	118	56	3	1
1683_79172_88751_81		0	0	81	0			1657_77572_87151_119	119	33	79	8
1683_79172_88751_82		0	0	82	0			1657_77572_87151_12	12	41	35	4
1683_79172_88751_83		0	0	83	0			1657_77572_87151_120	120	36	91	12
1683_79172_88751_84		0	0	84	0			1657_77572_87151_121	121	49	101	6
1683_79172_88751_85		0	0	85	0			1657_77572_87151_122	122	65	49	8
1683_79172_88751_86		0	0	86	0			1657_77572_87151_123	123	35	22	2
1683_79172_88751_87		0	0	87	0			1657_77572_87151_124	124	68	90	20
1683_79172_88751_88		0	0	88	0			1657_77572_87151_125	125	34	79	5
1683_79172_88751_89		0	0	89	0			1657_77572_87151_126	126	47	40	6
1683_79172_88751_9		0	0	9	4			1657_77572_87151_127	127	41	49	8
1683_79172_88751_90		0	0	90	0			1657_77572_87151_128	128	61	5	0
1683_79172_88751_91		0	0	91	0			1657_77572_87151_129	129	48	6	1
1683_79172_88751_92		0	0	92	0			1657_77572_87151_13	13	40	53	3
1683_79172_88751_93		0	0	93	0			1657_77572_87151_130	130	52	85	8
1683_79172_88751_94		0	0	94	0			1657_77572_87151_131	131	40	97	3
1683_79172_88751_95		0	0	95	0			1657_77572_87151_132	132	32	4	0
1683_79172_88751_96		0	0	96	0			1657_77572_87151_133	133	52	64	5
1683_79172_88751_97		0	0	97	0			1657_77572_87151_134	134	53	49	1
1683_79172_88751_98		0	0	98	0			1657_77572_87151_135	135	32	4	0
1683_79172_88751_99		0	0	99	0			1657_77572_87151_136	136	11	21	0
1683_79173_88752_1		0	0	1	0			1657_77572_87151_137	137	24	8	1
1683_79173_88752_10		0	0	10	1			1657_77572_87151_138	138	94	28	7
1683_79173_88752_100		0	0	100	0			1657_77572_87151_139	139	38	64	4
1683_79173_88752_101		0	0	101	0			1657_77572_87151_14	14	28	11	0
1683_79173_88752_102		0	0	102	0			1657_77572_87151_140	140	28	5	1
1683_79173_88752_103		0	0	103	1			1657_77572_87151_15	15	34	26	3
1683_79173_88752_104		0	0	104	0			1657_77572_87151_16	16	49	63	5
1683_79173_88752_105		0	0	105	0			1657_77572_87151_17	17	94	73	4
1683_79173_88752_106		0	0	106	0			1657_77572_87151_18	18	52	42	6
1683_79173_88752_107		0	0	107	0			1657_77572_87151_19	19	55	53	12
1683_79173_88752_108		0	0	108	0			1657_77572_87151_2	2	56	119	16
1683_79173_88752_109		0	0	109	0			1657_77572_87151_20	20	44	8	3
1683_79173_88752_11		0	0	11	0			1657_77572_87151_21	21	57	30	10
1683_79173_88752_110		0	0	110	0			1657_77572_87151_22	22	68	47	25
1683_79173_88752_111		0	0	111	0			1657_77572_87151_23	23	48	80	7
1683_79173_88752_112		0	0	112	0			1657_77572_87151_24	24	158	54	11
1683_79173_88752_113		0	0	113	0			1657_77572_87151_25	25	49	1	0
1683_79173_88752_114		0	0	114	0			1657_77572_87151_26	26	52	5	0
1683_79173_88752_115		0	0	115	0			1657_77572_87151_27	27	68	25	14
1683_79173_88752_116		0	0	116	0			1657_77572_87151_28	28	54	84	19
1683_79173_88752_117		0	0	117	2			1657_77572_87151_29	29	50	43	1
1683_79173_88752_118		0	0	118	0			1657_77572_87151_3	3	44	39	5
1683_79173_88752_119		0	0	119	0			1657_77572_87151_30	30	59	37	7
1683_79173_88752_12		0	0	12	0			1657_77572_87151_31	31	45	85	6
1683_79173_88752_120		0	0	120	0			1657_77572_87151_32	32	54	88	11
1683_79173_88752_121		0	0	121	0			1657_77572_87151_33	33	67	2	1
1683_79173_88752_122		0	0	122	0			1657_77572_87151_34	34	92	87	11
1683_79173_88752_123		0	0	123	2			1657_77572_87151_35	35	58	60	13
1683_79173_88752_124		0	0	124	0			1657_77572_87151_36	36	135	57	15
1683_79173_88752_125		0	0	125	0			1657_77572_87151_37	37	92	112	11
1683_79173_88752_126		0	1	126	0			1657_77572_87151_38	38	86	56	9
1683_79173_88752_127		0	0	127	0			1657_77572_87151_39	39	72	14	2
1683_79173_88752_128		0	0	128	0			1657_77572_87151_4	4	46	2	0
1683_79173_88752_129		0	0	129	0			1657_77572_87151_40	40	47	77	6
1683_79173_88752_13		0	0	13	2			1657_77572_87151_41	41	78	72	11
1683_79173_88752_130		0	0	130	0			1657_77572_87151_42	42	65	58	8
1683_79173_88752_131		0	0	131	0			1657_77572_87151_43	43	66	54	1
1683_79173_88752_132		0	0	132	1			1657_77572_87151_44	44	72	54	6
1683_79173_88752_133		0	0	133	1			1657_77572_87151_45	45	71	6	4
1683_79173_88752_134		0	0	134	0			1657_77572_87151_46	46	49	94	8
1683_79173_88752_135		0	0	135	3			1657_77572_87151_47	47	63	59	9
1683_79173_88752_136		0	0	136	0			1657_77572_87151_48	48	93	95	12
1683_79173_88752_137		0	0	137	0			1657_77572_87151_49	49	66	49	17
1683_79173_88752_138		0	0	138	0			1657_77572_87151_5	5	65	6	1
1683_79173_88752_139		0	0	139	0			1657_77572_87151_50	50	68	66	10
1683_79173_88752_14		0	0	14	0			1657_77572_87151_51	51	71	65	13
1683_79173_88752_140		0	0	140	0			1657_77572_87151_52	52	66	68	11
1683_79173_88752_141		0	0	141	0			1657_77572_87151_53	53	44	80	2
1683_79173_88752_142		0	0	142	0			1657_77572_87151_54	54	28	97	1
1683_79173_88752_143		0	0	143	0			1657_77572_87151_55	55	185	113	31
1683_79173_88752_144		0	0	144	1			1657_77572_87151_56	56	64	83	22
1683_79173_88752_145		0	0	145	0			1657_77572_87151_57	57	65	36	5
1683_79173_88752_146		0	0	146	0			1657_77572_87151_58	58	121	30	5
1683_79173_88752_147		0	0	147	0			1657_77572_87151_59	59	106	107	25
1683_79173_88752_148		0	0	148	0			1657_77572_87151_6	6	25	13	1
1683_79173_88752_149		0	0	149	0			1657_77572_87151_60	60	24	18	1
1683_79173_88752_15		0	0	15	0			1657_77572_87151_61	61	66	28	5
1683_79173_88752_150		0	0	150	0			1657_77572_87151_62	62	46	64	12
1683_79173_88752_151		0	0	151	0			1657_77572_87151_63	63	70	90	9
1683_79173_88752_152		0	0	152	0			1657_77572_87151_64	64	58	58	9
1683_79173_88752_153		0	0	153	0			1657_77572_87151_65	65	62	114	13
1683_79173_88752_16		0	0	16	0			1657_77572_87151_66	66	100	26	6
1683_79173_88752_17		0	0	17	0			1657_77572_87151_67	67	105	91	14
1683_79173_88752_18		0	0	18	0			1657_77572_87151_68	68	67	29	7
1683_79173_88752_19		0	0	19	0			1657_77572_87151_69	69	43	61	10
1683_79173_88752_2		0	0	2	0			1657_77572_87151_7	7	45	25	0
1683_79173_88752_20		0	0	20	1			1657_77572_87151_70	70	49	56	10
1683_79173_88752_21		0	0	21	2			1657_77572_87151_71	71	35	14	1
1683_79173_88752_22		0	0	22	0			1657_77572_87151_72	72	33	47	3
1683_79173_88752_23		0	0	23	0			1657_77572_87151_73	73	15	34	1
1683_79173_88752_24		0	0	24	0			1657_77572_87151_74	74	86	11	3
1683_79173_88752_25		0	0	25	0			1657_77572_87151_75	75	37	4	3
1683_79173_88752_26		0	0	26	0			1657_77572_87151_76	76	58	3	0
1683_79173_88752_27		0	0	27	0			1657_77572_87151_77	77	69	77	2
1683_79173_88752_28		0	0	28	0			1657_77572_87151_78	78	55	36	2
1683_79173_88752_29		0	0	29	0			1657_77572_87151_79	79	80	90	11
1683_79173_88752_3		0	0	3	1			1657_77572_87151_8	8	18	35	4
1683_79173_88752_30		0	0	30	3			1657_77572_87151_80	80	57	46	4
1683_79173_88752_31		0	0	31	0			1657_77572_87151_81	81	78	5	3
1683_79173_88752_32		0	0	32	0			1657_77572_87151_82	82	42	31	2
1683_79173_88752_33		0	1	33	0			1657_77572_87151_83	83	37	56	4
1683_79173_88752_34		0	0	34	0			1657_77572_87151_84	84	36	21	3
1683_79173_88752_35		0	0	35	0			1657_77572_87151_85	85	25	7	1
1683_79173_88752_36		0	0	36	0			1657_77572_87151_86	86	57	33	2
1683_79173_88752_37		0	0	37	0			1657_77572_87151_87	87	87	9	6
1683_79173_88752_38		0	0	38	0			1657_77572_87151_88	88	36	53	3
1683_79173_88752_39		0	0	39	1			1657_77572_87151_89	89	47	79	10
1683_79173_88752_4		0	0	4	0			1657_77572_87151_9	9	14	15	1
1683_79173_88752_40		0	0	40	0			1657_77572_87151_90	90	96	92	22
1683_79173_88752_41		0	0	41	0			1657_77572_87151_91	91	79	26	1
1683_79173_88752_42		0	0	42	1			1657_77572_87151_92	92	72	95	4
1683_79173_88752_43		0	0	43	0			1657_77572_87151_93	93	43	1	0
1683_79173_88752_44		0	0	44	1			1657_77572_87151_94	94	42	58	9
1683_79173_88752_45		0	0	45	0			1657_77572_87151_95	95	70	51	4
1683_79173_88752_46		0	0	46	0			1657_77572_87151_96	96	55	59	7
1683_79173_88752_47		0	0	47	0			1657_77572_87151_97	97	28	55	6
1683_79173_88752_48		0	0	48	0			1657_77572_87151_98	98	79	56	3
1683_79173_88752_49		0	0	49	0			1657_77572_87151_99	99	42	67	5
1683_79173_88752_5		0	0	5	0			1657_77573_87152_1	1	53	58	7
1683_79173_88752_50		0	0	50	1			1657_77573_87152_10	10	22	14	2
1683_79173_88752_51		0	0	51	0			1657_77573_87152_100	100	20	72	7
1683_79173_88752_52		0	0	52	0			1657_77573_87152_101	101	28	24	1
1683_79173_88752_53		0	0	53	0			1657_77573_87152_102	102	37	38	3
1683_79173_88752_54		0	0	54	0			1657_77573_87152_103	103	35	13	4
1683_79173_88752_55		0	0	55	1			1657_77573_87152_104	104	31	60	8
1683_79173_88752_56		0	0	56	0			1657_77573_87152_105	105	29	5	0
1683_79173_88752_57		0	0	57	0			1657_77573_87152_106	106	26	81	6
1683_79173_88752_58		0	0	58	0			1657_77573_87152_107	107	33	65	2
1683_79173_88752_59		0	0	59	2			1657_77573_87152_108	108	9	12	0
1683_79173_88752_6		0	0	6	3			1657_77573_87152_109	109	19	59	3
1683_79173_88752_60		0	0	60	0			1657_77573_87152_11	11	44	4	0
1683_79173_88752_61		0	0	61	0			1657_77573_87152_110	110	35	86	1
1683_79173_88752_62		0	0	62	0			1657_77573_87152_111	111	11	64	2
1683_79173_88752_63		0	0	63	0			1657_77573_87152_112	112	25	2	0
1683_79173_88752_64		0	0	64	0			1657_77573_87152_113	113	21	26	1
1683_79173_88752_65		0	0	65	1			1657_77573_87152_114	114	38	56	2
1683_79173_88752_66		0	0	66	0			1657_77573_87152_115	115	28	9	1
1683_79173_88752_67		0	0	67	0			1657_77573_87152_116	116	15	43	0
1683_79173_88752_68		0	0	68	1			1657_77573_87152_117	117	16	66	0
1683_79173_88752_69		0	0	69	0			1657_77573_87152_118	118	29	81	2
1683_79173_88752_7		0	0	7	0			1657_77573_87152_119	119	10	20	0
1683_79173_88752_70		0	0	70	0			1657_77573_87152_12	12	44	69	13
1683_79173_88752_71		0	0	71	0			1657_77573_87152_120	120	7	0	0
1683_79173_88752_72		0	0	72	0			1657_77573_87152_121	121	5	10	0
1683_79173_88752_73		0	0	73	0			1657_77573_87152_122	122	18	1	0
1683_79173_88752_74		0	0	74	1			1657_77573_87152_123	123	20	0	0
1683_79173_88752_75		0	0	75	0			1657_77573_87152_124	124	1	35	0
1683_79173_88752_76		0	0	76	1			1657_77573_87152_125	125	13	1	1
1683_79173_88752_77		0	0	77	0			1657_77573_87152_126	126	16	17	2
1683_79173_88752_78		0	0	78	0			1657_77573_87152_127	127	18	1	0
1683_79173_88752_79		0	0	79	0			1657_77573_87152_128	128	16	44	1
1683_79173_88752_8		0	0	8	0			1657_77573_87152_129	129	5	83	2
1683_79173_88752_80		0	0	80	0			1657_77573_87152_13	13	37	94	10
1683_79173_88752_81		0	0	81	0			1657_77573_87152_130	130	2	37	0
1683_79173_88752_82		0	0	82	0			1657_77573_87152_131	131	8	0	0
1683_79173_88752_83		0	0	83	0			1657_77573_87152_132	132	5	6	1
1683_79173_88752_84		0	0	84	0			1657_77573_87152_133	133	3	4	1
1683_79173_88752_85		0	0	85	0			1657_77573_87152_134	134	5	17	0
1683_79173_88752_86		0	0	86	6			1657_77573_87152_135	135	6	0	0
1683_79173_88752_87		0	0	87	0			1657_77573_87152_14	14	60	5	0
1683_79173_88752_88		0	0	88	0			1657_77573_87152_15	15	26	71	6
1683_79173_88752_89		0	1	89	0			1657_77573_87152_16	16	53	9	3
1683_79173_88752_9		0	0	9	0			1657_77573_87152_17	17	53	95	13
1683_79173_88752_90		0	0	90	0			1657_77573_87152_18	18	31	66	3
1683_79173_88752_91		0	0	91	1			1657_77573_87152_19	19	48	63	3
1683_79173_88752_92		0	0	92	0			1657_77573_87152_2	2	45	3	2
1683_79173_88752_93		0	0	93	0			1657_77573_87152_20	20	59	70	23
1683_79173_88752_94		0	0	94	0			1657_77573_87152_21	21	89	75	4
1683_79173_88752_95		0	0	95	0			1657_77573_87152_22	22	68	8	2
1683_79173_88752_96		0	0	96	3			1657_77573_87152_23	23	52	7	3
1683_79173_88752_97		0	0	97	0			1657_77573_87152_24	24	51	46	1
1683_79173_88752_98		0	0	98	0			1657_77573_87152_25	25	106	101	15
1683_79173_88752_99		0	0	99	0			1657_77573_87152_26	26	246	132	30
1683_79174_88753_1		0	0	1	0			1657_77573_87152_27	27	54	23	1
1683_79174_88753_10		0	0	10	0			1657_77573_87152_28	28	53	94	14
1683_79174_88753_100		0	0	100	0			1657_77573_87152_29	29	57	59	9
1683_79174_88753_101		0	0	101	0			1657_77573_87152_3	3	26	31	1
1683_79174_88753_102		0	0	102	0			1657_77573_87152_30	30	41	8	1
1683_79174_88753_103		0	1	103	0			1657_77573_87152_31	31	49	7	0
1683_79174_88753_104		0	0	104	0			1657_77573_87152_32	32	40	11	1
1683_79174_88753_105		0	0	105	0			1657_77573_87152_33	33	74	0	0
1683_79174_88753_106		0	0	106	1			1657_77573_87152_34	34	59	68	7
1683_79174_88753_107		0	0	107	2			1657_77573_87152_35	35	69	45	8
1683_79174_88753_108		0	0	108	0			1657_77573_87152_36	36	57	22	9
1683_79174_88753_109		0	0	109	0			1657_77573_87152_37	37	98	125	19
1683_79174_88753_11		0	0	11	0			1657_77573_87152_38	38	55	12	4
1683_79174_88753_110		0	0	110	0			1657_77573_87152_39	39	70	0	0
1683_79174_88753_111		0	0	111	1			1657_77573_87152_4	4	8	13	1
1683_79174_88753_112		0	0	112	0			1657_77573_87152_40	40	71	6	5
1683_79174_88753_113		0	0	113	0			1657_77573_87152_41	41	122	71	14
1683_79174_88753_114		0	0	114	0			1657_77573_87152_42	42	63	32	23
1683_79174_88753_115		0	0	115	0			1657_77573_87152_43	43	67	14	8
1683_79174_88753_116		0	0	116	1			1657_77573_87152_44	44	71	44	14
1683_79174_88753_117		0	0	117	0			1657_77573_87152_45	45	89	48	16
1683_79174_88753_118		0	0	118	0			1657_77573_87152_46	46	44	0	0
1683_79174_88753_119		0	0	119	0			1657_77573_87152_47	47	78	38	17
1683_79174_88753_12		0	0	12	0			1657_77573_87152_48	48	40	10	2
1683_79174_88753_120		0	0	120	1			1657_77573_87152_49	49	45	44	16
1683_79174_88753_121		0	0	121	2			1657_77573_87152_5	5	29	48	2
1683_79174_88753_122		0	0	122	1			1657_77573_87152_50	50	35	29	0
1683_79174_88753_123		0	0	123	0			1657_77573_87152_51	51	74	30	5
1683_79174_88753_124		0	0	124	0			1657_77573_87152_52	52	62	15	7
1683_79174_88753_125		0	0	125	0			1657_77573_87152_53	53	59	12	0
1683_79174_88753_126		0	2	126	0			1657_77573_87152_54	54	138	22	4
1683_79174_88753_127		0	0	127	0			1657_77573_87152_55	55	52	3	1
1683_79174_88753_128		0	0	128	0			1657_77573_87152_56	56	39	9	2
1683_79174_88753_129		0	0	129	0			1657_77573_87152_57	57	15	39	4
1683_79174_88753_13		0	0	13	0			1657_77573_87152_58	58	72	5	0
1683_79174_88753_130		0	0	130	0			1657_77573_87152_59	59	50	35	5
1683_79174_88753_131		0	0	131	0			1657_77573_87152_6	6	40	5	1
1683_79174_88753_132		0	0	132	0			1657_77573_87152_60	60	109	87	12
1683_79174_88753_133		0	0	133	1			1657_77573_87152_61	61	97	38	7
1683_79174_88753_134		0	0	134	0			1657_77573_87152_62	62	73	93	22
1683_79174_88753_135		0	0	135	0			1657_77573_87152_63	63	81	81	8
1683_79174_88753_136		0	0	136	0			1657_77573_87152_64	64	67	9	0
1683_79174_88753_137		0	0	137	0			1657_77573_87152_65	65	35	36	2
1683_79174_88753_138		0	0	138	0			1657_77573_87152_66	66	30	0	0
1683_79174_88753_139		0	0	139	0			1657_77573_87152_67	67	36	9	2
1683_79174_88753_14		0	0	14	0			1657_77573_87152_68	68	64	74	14
1683_79174_88753_140		0	0	140	0			1657_77573_87152_69	69	29	83	3
1683_79174_88753_141		0	0	141	0			1657_77573_87152_7	7	19	10	0
1683_79174_88753_142		0	0	142	0			1657_77573_87152_70	70	50	69	5
1683_79174_88753_143		0	0	143	0			1657_77573_87152_71	71	50	24	3
1683_79174_88753_144		0	0	144	2			1657_77573_87152_72	72	97	74	7
1683_79174_88753_145		0	0	145	0			1657_77573_87152_73	73	46	39	6
1683_79174_88753_146		0	0	146	0			1657_77573_87152_74	74	51	56	21
1683_79174_88753_147		0	0	147	0			1657_77573_87152_75	75	81	24	1
1683_79174_88753_148		0	0	148	0			1657_77573_87152_76	76	81	73	8
1683_79174_88753_149		0	0	149	0			1657_77573_87152_77	77	100	91	9
1683_79174_88753_15		0	0	15	0			1657_77573_87152_78	78	32	5	1
1683_79174_88753_150		0	0	150	0			1657_77573_87152_79	79	61	43	23
1683_79174_88753_151		0	0	151	0			1657_77573_87152_8	8	67	7	1
1683_79174_88753_152		0	0	152	0			1657_77573_87152_80	80	54	4	1
1683_79174_88753_153		0	0	153	0			1657_77573_87152_81	81	56	36	3
1683_79174_88753_16		0	0	16	1			1657_77573_87152_82	82	53	2	0
1683_79174_88753_17		0	0	17	0			1657_77573_87152_83	83	45	91	9
1683_79174_88753_18		0	0	18	0			1657_77573_87152_84	84	101	94	28
1683_79174_88753_19		0	0	19	0			1657_77573_87152_85	85	42	6	1
1683_79174_88753_2		0	0	2	0			1657_77573_87152_86	86	21	2	0
1683_79174_88753_20		0	0	20	0			1657_77573_87152_87	87	24	47	6
1683_79174_88753_21		0	0	21	0			1657_77573_87152_88	88	38	5	4
1683_79174_88753_22		0	0	22	0			1657_77573_87152_89	89	32	56	2
1683_79174_88753_23		0	0	23	0			1657_77573_87152_9	9	23	26	1
1683_79174_88753_24		0	0	24	0			1657_77573_87152_90	90	26	33	0
1683_79174_88753_25		0	0	25	0			1657_77573_87152_91	91	29	78	4
1683_79174_88753_26		0	3	26	0			1657_77573_87152_92	92	33	56	6
1683_79174_88753_27		0	0	27	0			1657_77573_87152_93	93	52	36	5
1683_79174_88753_28		0	0	28	1			1657_77573_87152_94	94	26	61	5
1683_79174_88753_29		0	0	29	0			1657_77573_87152_95	95	25	43	3
1683_79174_88753_3		0	0	3	0			1657_77573_87152_96	96	43	13	2
1683_79174_88753_30		0	0	30	2			1657_77573_87152_97	97	8	28	1
1683_79174_88753_31		0	0	31	0			1657_77573_87152_98	98	65	60	5
1683_79174_88753_32		0	0	32	0			1657_77573_87152_99	99	30	34	1
1683_79174_88753_33		0	0	33	0			1657_77574_87153_1	1	24	23	4
1683_79174_88753_34		0	0	34	0			1657_77574_87153_10	10	23	63	5
1683_79174_88753_35		0	0	35	0			1657_77574_87153_100	100	30	13	1
1683_79174_88753_36		0	0	36	0			1657_77574_87153_101	101	55	3	0
1683_79174_88753_37		0	0	37	0			1657_77574_87153_102	102	54	20	4
1683_79174_88753_38		0	0	38	0			1657_77574_87153_103	103	60	70	5
1683_79174_88753_39		0	0	39	0			1657_77574_87153_104	104	37	55	0
1683_79174_88753_4		0	0	4	0			1657_77574_87153_105	105	125	128	19
1683_79174_88753_40		0	0	40	0			1657_77574_87153_106	106	10	31	0
1683_79174_88753_41		0	0	41	0			1657_77574_87153_107	107	40	56	3
1683_79174_88753_42		0	0	42	0			1657_77574_87153_108	108	51	42	6
1683_79174_88753_43		0	0	43	0			1657_77574_87153_109	109	43	26	0
1683_79174_88753_44		0	0	44	0			1657_77574_87153_11	11	27	55	3
1683_79174_88753_45		0	0	45	0			1657_77574_87153_110	110	52	53	5
1683_79174_88753_46		0	0	46	0			1657_77574_87153_111	111	21	0	0
1683_79174_88753_47		0	0	47	0			1657_77574_87153_112	112	20	9	1
1683_79174_88753_48		0	0	48	0			1657_77574_87153_113	113	48	2	0
1683_79174_88753_49		0	0	49	1			1657_77574_87153_114	114	34	67	6
1683_79174_88753_5		0	0	5	0			1657_77574_87153_115	115	15	1	1
1683_79174_88753_50		0	0	50	0			1657_77574_87153_116	116	5	24	1
1683_79174_88753_51		0	0	51	0			1657_77574_87153_117	117	11	25	4
1683_79174_88753_52		0	0	52	0			1657_77574_87153_12	12	24	10	2
1683_79174_88753_53		0	0	53	0			1657_77574_87153_13	13	29	1	0
1683_79174_88753_54		0	0	54	0			1657_77574_87153_14	14	40	72	9
1683_79174_88753_55		0	0	55	0			1657_77574_87153_15	15	48	32	7
1683_79174_88753_56		0	0	56	0			1657_77574_87153_16	16	52	56	3
1683_79174_88753_57		0	0	57	11			1657_77574_87153_17	17	48	49	17
1683_79174_88753_58		0	0	58	0			1657_77574_87153_18	18	45	72	6
1683_79174_88753_59		0	0	59	0			1657_77574_87153_19	19	21	0	0
1683_79174_88753_6		0	0	6	0			1657_77574_87153_2	2	11	11	0
1683_79174_88753_60		0	0	60	0			1657_77574_87153_20	20	7	24	1
1683_79174_88753_61		0	0	61	0			1657_77574_87153_21	21	48	29	1
1683_79174_88753_62		0	0	62	1			1657_77574_87153_22	22	52	58	4
1683_79174_88753_63		0	0	63	0			1657_77574_87153_23	23	32	11	1
1683_79174_88753_64		0	0	64	0			1657_77574_87153_24	24	88	80	6
1683_79174_88753_65		0	0	65	0			1657_77574_87153_25	25	71	61	13
1683_79174_88753_66		0	1	66	0			1657_77574_87153_26	26	33	82	3
1683_79174_88753_67		0	0	67	0			1657_77574_87153_27	27	86	45	14
1683_79174_88753_68		0	0	68	0			1657_77574_87153_28	28	63	6	0
1683_79174_88753_69		0	0	69	0			1657_77574_87153_29	29	53	55	20
1683_79174_88753_7		0	0	7	0			1657_77574_87153_3	3	47	30	2
1683_79174_88753_70		0	0	70	0			1657_77574_87153_30	30	77	47	4
1683_79174_88753_71		0	0	71	6			1657_77574_87153_31	31	68	56	21
1683_79174_88753_72		0	0	72	0			1657_77574_87153_32	32	50	64	8
1683_79174_88753_73		0	0	73	0			1657_77574_87153_33	33	52	46	9
1683_79174_88753_74		0	0	74	0			1657_77574_87153_34	34	51	38	14
1683_79174_88753_75		0	0	75	2			1657_77574_87153_35	35	30	89	1
1683_79174_88753_76		0	0	76	0			1657_77574_87153_36	36	67	41	2
1683_79174_88753_77		0	0	77	0			1657_77574_87153_37	37	65	89	11
1683_79174_88753_78		0	0	78	0			1657_77574_87153_38	38	134	75	6
1683_79174_88753_79		0	0	79	0			1657_77574_87153_39	39	152	8	3
1683_79174_88753_8		0	0	8	0			1657_77574_87153_4	4	9	27	0
1683_79174_88753_80		0	0	80	0			1657_77574_87153_40	40	65	3	0
1683_79174_88753_81		0	0	81	0			1657_77574_87153_41	41	80	49	3
1683_79174_88753_82		0	0	82	8			1657_77574_87153_42	42	66	79	9
1683_79174_88753_83		0	0	83	0			1657_77574_87153_43	43	100	104	12
1683_79174_88753_84		0	0	84	0			1657_77574_87153_44	44	58	49	3
1683_79174_88753_85		0	0	85	0			1657_77574_87153_45	45	107	3	0
1683_79174_88753_86		0	0	86	0			1657_77574_87153_46	46	35	112	6
1683_79174_88753_87		0	0	87	0			1657_77574_87153_47	47	17	8	3
1683_79174_88753_88		0	0	88	1			1657_77574_87153_48	48	73	57	6
1683_79174_88753_89		0	0	89	1			1657_77574_87153_49	49	84	39	3
1683_79174_88753_9		0	0	9	0			1657_77574_87153_5	5	28	39	1
1683_79174_88753_90		0	0	90	0			1657_77574_87153_50	50	83	68	4
1683_79174_88753_91		0	0	91	0			1657_77574_87153_51	51	123	9	2
1683_79174_88753_92		0	0	92	1			1657_77574_87153_52	52	139	112	27
1683_79174_88753_93		0	0	93	0			1657_77574_87153_53	53	61	72	2
1683_79174_88753_94		0	0	94	0			1657_77574_87153_54	54	62	52	19
1683_79174_88753_95		0	0	95	2			1657_77574_87153_55	55	71	66	13
1683_79174_88753_96		0	0	96	0			1657_77574_87153_56	56	72	6	0
1683_79174_88753_97		0	0	97	0			1657_77574_87153_57	57	48	78	8
1683_79174_88753_98		0	0	98	0			1657_77574_87153_58	58	76	86	9
1683_79174_88753_99		0	0	99	1			1657_77574_87153_59	59	77	4	0
1683_79175_88754_1		0	0	1	0			1657_77574_87153_6	6	20	26	1
1683_79175_88754_10		0	0	10	0			1657_77574_87153_60	60	71	112	2
1683_79175_88754_100		0	0	100	1			1657_77574_87153_61	61	98	115	19
1683_79175_88754_101		0	0	101	1			1657_77574_87153_62	62	57	69	5
1683_79175_88754_102		0	0	102	0			1657_77574_87153_63	63	118	7	0
1683_79175_88754_103		0	0	103	0			1657_77574_87153_64	64	77	4	0
1683_79175_88754_104		0	0	104	0			1657_77574_87153_65	65	55	49	2
1683_79175_88754_105		0	0	105	0			1657_77574_87153_66	66	58	54	8
1683_79175_88754_106		0	0	106	0			1657_77574_87153_67	67	53	44	3
1683_79175_88754_107		0	0	107	2			1657_77574_87153_68	68	40	7	0
1683_79175_88754_108		0	1	108	1			1657_77574_87153_69	69	111	116	13
1683_79175_88754_109		0	0	109	0			1657_77574_87153_7	7	52	3	0
1683_79175_88754_11		0	0	11	0			1657_77574_87153_70	70	45	74	5
1683_79175_88754_110		0	0	110	0			1657_77574_87153_71	71	60	74	5
1683_79175_88754_111		0	0	111	0			1657_77574_87153_72	72	48	73	10
1683_79175_88754_112		0	1	112	1			1657_77574_87153_73	73	54	15	0
1683_79175_88754_113		0	0	113	1			1657_77574_87153_74	74	55	2	1
1683_79175_88754_114		0	0	114	0			1657_77574_87153_75	75	94	98	10
1683_79175_88754_115		0	0	115	0			1657_77574_87153_76	76	36	89	5
1683_79175_88754_116		0	0	116	0			1657_77574_87153_77	77	48	83	12
1683_79175_88754_117		0	0	117	0			1657_77574_87153_78	78	67	2	0
1683_79175_88754_118		0	0	118	0			1657_77574_87153_79	79	73	138	10
1683_79175_88754_119		0	0	119	1			1657_77574_87153_8	8	16	10	0
1683_79175_88754_12		0	0	12	0			1657_77574_87153_80	80	46	34	8
1683_79175_88754_120		0	0	120	0			1657_77574_87153_81	81	83	40	6
1683_79175_88754_121		0	0	121	0			1657_77574_87153_82	82	50	1	0
1683_79175_88754_122		0	0	122	1			1657_77574_87153_83	83	90	94	15
1683_79175_88754_123		0	0	123	0			1657_77574_87153_84	84	100	75	12
1683_79175_88754_124		0	0	124	0			1657_77574_87153_85	85	49	3	0
1683_79175_88754_125		0	0	125	0			1657_77574_87153_86	86	67	66	6
1683_79175_88754_126		0	0	126	0			1657_77574_87153_87	87	41	37	4
1683_79175_88754_127		0	1	127	0			1657_77574_87153_88	88	67	5	3
1683_79175_88754_128		0	0	128	0			1657_77574_87153_89	89	68	20	4
1683_79175_88754_129		0	0	129	0			1657_77574_87153_9	9	40	27	2
1683_79175_88754_13		0	0	13	0			1657_77574_87153_90	90	66	66	20
1683_79175_88754_130		0	0	130	0			1657_77574_87153_91	91	48	8	2
1683_79175_88754_131		0	0	131	0			1657_77574_87153_92	92	26	67	1
1683_79175_88754_132		0	0	132	0			1657_77574_87153_93	93	58	56	10
1683_79175_88754_133		0	0	133	0			1657_77574_87153_94	94	44	52	2
1683_79175_88754_134		0	0	134	2			1657_77574_87153_95	95	32	46	5
1683_79175_88754_135		0	0	135	1			1657_77574_87153_96	96	46	0	0
1683_79175_88754_136		0	0	136	0			1657_77574_87153_97	97	54	16	0
1683_79175_88754_137		0	0	137	0			1657_77574_87153_98	98	64	23	2
1683_79175_88754_138		0	0	138	0			1657_77574_87153_99	99	5	5	0
1683_79175_88754_139		0	0	139	0			1657_77575_87154_1	1	2	10	0
1683_79175_88754_14		0	0	14	0			1657_77575_87154_10	10	21	45	0
1683_79175_88754_140		0	0	140	0			1657_77575_87154_100	100	64	31	7
1683_79175_88754_141		0	1	141	0			1657_77575_87154_101	101	39	76	8
1683_79175_88754_142		0	0	142	0			1657_77575_87154_102	102	30	3	0
1683_79175_88754_143		0	0	143	0			1657_77575_87154_103	103	39	24	0
1683_79175_88754_144		0	0	144	0			1657_77575_87154_104	104	55	9	5
1683_79175_88754_145		0	0	145	1			1657_77575_87154_105	105	27	80	4
1683_79175_88754_146		0	0	146	1			1657_77575_87154_106	106	29	83	8
1683_79175_88754_147		0	0	147	1			1657_77575_87154_107	107	76	69	12
1683_79175_88754_148		0	0	148	0			1657_77575_87154_108	108	7	68	1
1683_79175_88754_149		0	0	149	0			1657_77575_87154_109	109	12	45	2
1683_79175_88754_15		0	0	15	0			1657_77575_87154_11	11	7	57	1
1683_79175_88754_150		0	0	150	0			1657_77575_87154_110	110	31	80	6
1683_79175_88754_151		0	0	151	0			1657_77575_87154_111	111	41	7	2
1683_79175_88754_152		0	1	152	0			1657_77575_87154_112	112	36	31	6
1683_79175_88754_153		0	0	153	1			1657_77575_87154_113	113	24	0	0
1683_79175_88754_154		0	0	154	0			1657_77575_87154_114	114	33	62	2
1683_79175_88754_155		0	0	155	2			1657_77575_87154_115	115	27	35	3
1683_79175_88754_156		0	0	156	0			1657_77575_87154_116	116	42	30	6
1683_79175_88754_157		0	0	157	0			1657_77575_87154_117	117	23	39	5
1683_79175_88754_158		0	0	158	1			1657_77575_87154_118	118	7	20	0
1683_79175_88754_159		0	0	159	0			1657_77575_87154_12	12	13	51	2
1683_79175_88754_16		0	0	16	0			1657_77575_87154_13	13	7	12	0
1683_79175_88754_160		0	0	160	0			1657_77575_87154_14	14	35	52	5
1683_79175_88754_161		0	1	161	0			1657_77575_87154_15	15	10	53	0
1683_79175_88754_162		0	0	162	0			1657_77575_87154_16	16	20	63	1
1683_79175_88754_163		0	0	163	0			1657_77575_87154_17	17	22	6	0
1683_79175_88754_164		0	0	164	0			1657_77575_87154_18	18	14	73	3
1683_79175_88754_165		0	0	165	0			1657_77575_87154_19	19	43	102	5
1683_79175_88754_166		0	0	166	1			1657_77575_87154_2	2	2	27	0
1683_79175_88754_167		0	0	167	1			1657_77575_87154_20	20	3	0	0
1683_79175_88754_168		1	1	168	1			1657_77575_87154_21	21	34	1	0
1683_79175_88754_169		0	0	169	0			1657_77575_87154_22	22	18	82	3
1683_79175_88754_17		0	0	17	0			1657_77575_87154_23	23	10	33	2
1683_79175_88754_170		0	0	170	0			1657_77575_87154_24	24	60	31	7
1683_79175_88754_171		0	1	171	1			1657_77575_87154_25	25	5	1	0
1683_79175_88754_172		0	0	172	0			1657_77575_87154_26	26	47	63	6
1683_79175_88754_173		0	0	173	0			1657_77575_87154_27	27	47	100	10
1683_79175_88754_174		0	0	174	0			1657_77575_87154_28	28	22	12	2
1683_79175_88754_175		0	0	175	0			1657_77575_87154_29	29	19	4	0
1683_79175_88754_176		0	0	176	0			1657_77575_87154_3	3	3	41	1
1683_79175_88754_177		0	0	177	0			1657_77575_87154_30	30	34	39	5
1683_79175_88754_178		0	0	178	0			1657_77575_87154_31	31	17	20	3
1683_79175_88754_179		0	0	179	0			1657_77575_87154_32	32	53	87	4
1683_79175_88754_18		0	0	18	0			1657_77575_87154_33	33	27	0	0
1683_79175_88754_180		0	0	180	1			1657_77575_87154_34	34	45	93	11
1683_79175_88754_181		0	0	181	0			1657_77575_87154_35	35	39	32	6
1683_79175_88754_182		0	0	182	0			1657_77575_87154_36	36	34	12	3
1683_79175_88754_183		0	0	183	0			1657_77575_87154_37	37	24	0	0
1683_79175_88754_184		0	0	184	0			1657_77575_87154_38	38	15	1	0
1683_79175_88754_185		0	0	185	0			1657_77575_87154_39	39	8	29	0
1683_79175_88754_19		0	0	19	0			1657_77575_87154_4	4	1	0	0
1683_79175_88754_2		0	0	2	0			1657_77575_87154_40	40	26	27	0
1683_79175_88754_20		0	0	20	0			1657_77575_87154_41	41	35	75	8
1683_79175_88754_21		0	0	21	0			1657_77575_87154_42	42	27	5	0
1683_79175_88754_22		0	0	22	0			1657_77575_87154_43	43	30	6	1
1683_79175_88754_23		0	0	23	0			1657_77575_87154_44	44	33	6	2
1683_79175_88754_24		0	0	24	1			1657_77575_87154_45	45	30	7	1
1683_79175_88754_25		0	0	25	0			1657_77575_87154_46	46	20	44	4
1683_79175_88754_26		0	0	26	0			1657_77575_87154_47	47	26	18	0
1683_79175_88754_27		0	0	27	0			1657_77575_87154_48	48	32	7	0
1683_79175_88754_28		0	0	28	0			1657_77575_87154_49	49	34	53	4
1683_79175_88754_29		0	0	29	0			1657_77575_87154_5	5	8	70	0
1683_79175_88754_3		0	0	3	0			1657_77575_87154_50	50	2	4	0
1683_79175_88754_30		0	0	30	0			1657_77575_87154_51	51	44	59	5
1683_79175_88754_31		0	0	31	0			1657_77575_87154_52	52	69	15	5
1683_79175_88754_32		0	0	32	0			1657_77575_87154_53	53	49	5	0
1683_79175_88754_33		0	0	33	1			1657_77575_87154_54	54	43	42	5
1683_79175_88754_34		0	0	34	0			1657_77575_87154_55	55	62	2	1
1683_79175_88754_35		0	0	35	0			1657_77575_87154_56	56	39	77	14
1683_79175_88754_36		0	0	36	0			1657_77575_87154_57	57	17	33	1
1683_79175_88754_37		0	0	37	0			1657_77575_87154_58	58	29	6	0
1683_79175_88754_38		0	0	38	0			1657_77575_87154_59	59	27	71	9
1683_79175_88754_39		0	0	39	0			1657_77575_87154_6	6	12	3	0
1683_79175_88754_4		0	0	4	0			1657_77575_87154_60	60	4	4	1
1683_79175_88754_40		0	1	40	0			1657_77575_87154_61	61	12	35	0
1683_79175_88754_41		0	0	41	1			1657_77575_87154_62	62	46	78	9
1683_79175_88754_42		0	0	42	0			1657_77575_87154_63	63	37	3	0
1683_79175_88754_43		0	0	43	0			1657_77575_87154_64	64	4	46	0
1683_79175_88754_44		0	0	44	1			1657_77575_87154_65	65	27	71	7
1683_79175_88754_45		0	0	45	0			1657_77575_87154_66	66	34	73	8
1683_79175_88754_46		0	0	46	0			1657_77575_87154_67	67	0	11	0
1683_79175_88754_47		0	0	47	0			1657_77575_87154_68	68	75	7	0
1683_79175_88754_48		0	0	48	0			1657_77575_87154_69	69	26	82	5
1683_79175_88754_49		0	0	49	0			1657_77575_87154_7	7	2	60	0
1683_79175_88754_5		0	0	5	0			1657_77575_87154_70	70	46	12	2
1683_79175_88754_50		0	0	50	0			1657_77575_87154_71	71	77	67	10
1683_79175_88754_51		0	0	51	0			1657_77575_87154_72	72	25	43	1
1683_79175_88754_52		0	0	52	0			1657_77575_87154_73	73	22	29	1
1683_79175_88754_53		0	0	53	0			1657_77575_87154_74	74	8	0	0
1683_79175_88754_54		0	1	54	0			1657_77575_87154_75	75	42	24	4
1683_79175_88754_55		0	0	55	3			1657_77575_87154_76	76	47	79	3
1683_79175_88754_56		0	0	56	1			1657_77575_87154_77	77	29	4	0
1683_79175_88754_57		0	0	57	1			1657_77575_87154_78	78	34	31	4
1683_79175_88754_58		0	0	58	0			1657_77575_87154_79	79	43	48	4
1683_79175_88754_59		0	0	59	0			1657_77575_87154_8	8	12	5	0
1683_79175_88754_6		0	0	6	0			1657_77575_87154_80	80	26	54	0
1683_79175_88754_60		0	0	60	0			1657_77575_87154_81	81	51	5	1
1683_79175_88754_61		0	0	61	4			1657_77575_87154_82	82	41	3	0
1683_79175_88754_62		0	0	62	0			1657_77575_87154_83	83	40	7	2
1683_79175_88754_63		0	0	63	0			1657_77575_87154_84	84	28	38	3
1683_79175_88754_64		0	0	64	1			1657_77575_87154_85	85	41	49	4
1683_79175_88754_65		0	0	65	0			1657_77575_87154_86	86	48	5	0
1683_79175_88754_66		0	0	66	0			1657_77575_87154_87	87	29	14	2
1683_79175_88754_67		0	0	67	0			1657_77575_87154_88	88	27	80	5
1683_79175_88754_68		0	0	68	0			1657_77575_87154_89	89	22	51	1
1683_79175_88754_69		0	0	69	0			1657_77575_87154_9	9	14	4	0
1683_79175_88754_7		0	0	7	0			1657_77575_87154_90	90	59	56	6
1683_79175_88754_70		0	0	70	0			1657_77575_87154_91	91	4	10	0
1683_79175_88754_71		0	0	71	0			1657_77575_87154_92	92	14	11	1
1683_79175_88754_72		0	0	72	0			1657_77575_87154_93	93	34	3	2
1683_79175_88754_73		0	0	73	0			1657_77575_87154_94	94	39	5	3
1683_79175_88754_74		0	0	74	9			1657_77575_87154_95	95	42	1	1
1683_79175_88754_75		0	0	75	0			1657_77575_87154_96	96	45	23	3
1683_79175_88754_76		0	0	76	0			1657_77575_87154_97	97	46	0	0
1683_79175_88754_77		0	0	77	0			1657_77575_87154_98	98	26	2	0
1683_79175_88754_78		0	0	78	0			1657_77575_87154_99	99	31	37	2
1683_79175_88754_79		0	0	79	0			1657_77576_87155_1	1	4	24	0
1683_79175_88754_8		0	0	8	0			1657_77576_87155_10	10	45	89	6
1683_79175_88754_80		0	0	80	0			1657_77576_87155_100	100	4	17	2
1683_79175_88754_81		0	0	81	0			1657_77576_87155_101	101	11	53	1
1683_79175_88754_82		0	0	82	0			1657_77576_87155_102	102	22	63	2
1683_79175_88754_83		0	0	83	0			1657_77576_87155_103	103	6	31	0
1683_79175_88754_84		0	0	84	0			1657_77576_87155_104	104	9	69	0
1683_79175_88754_85		0	0	85	0			1657_77576_87155_105	105	7	23	0
1683_79175_88754_86		0	0	86	0			1657_77576_87155_106	106	13	71	4
1683_79175_88754_87		0	0	87	0			1657_77576_87155_107	107	3	0	0
1683_79175_88754_88		0	0	88	1			1657_77576_87155_108	108	6	50	0
1683_79175_88754_89		0	0	89	0			1657_77576_87155_109	109	0	9	0
1683_79175_88754_9		0	0	9	0			1657_77576_87155_11	11	20	5	0
1683_79175_88754_90		0	0	90	0			1657_77576_87155_110	110	19	4	0
1683_79175_88754_91		0	0	91	0			1657_77576_87155_111	111	6	16	0
1683_79175_88754_92		0	0	92	0			1657_77576_87155_112	112	14	4	0
1683_79175_88754_93		0	0	93	0			1657_77576_87155_113	113	1	0	0
1683_79175_88754_94		0	0	94	0			1657_77576_87155_114	114	21	18	0
1683_79175_88754_95		0	0	95	0			1657_77576_87155_115	115	7	16	1
1683_79175_88754_96		0	0	96	0			1657_77576_87155_116	116	9	1	0
1683_79175_88754_97		0	0	97	0			1657_77576_87155_117	117	3	3	0
1683_79175_88754_98		0	0	98	0			1657_77576_87155_118	118	0	27	0
1683_79175_88754_99		0	0	99	0			1657_77576_87155_12	12	19	28	1
1683_79176_88755_1		0	0	1	0			1657_77576_87155_13	13	32	24	1
1683_79176_88755_10		0	0	10	0			1657_77576_87155_14	14	23	89	2
1683_79176_88755_100		0	0	100	0			1657_77576_87155_15	15	21	76	3
1683_79176_88755_101		0	0	101	1			1657_77576_87155_16	16	13	21	1
1683_79176_88755_102		0	0	102	0			1657_77576_87155_17	17	22	42	2
1683_79176_88755_103		0	0	103	0			1657_77576_87155_18	18	42	36	1
1683_79176_88755_104		0	0	104	0			1657_77576_87155_19	19	16	47	0
1683_79176_88755_105		0	0	105	1			1657_77576_87155_2	2	20	2	0
1683_79176_88755_106		0	0	106	0			1657_77576_87155_20	20	29	38	1
1683_79176_88755_107		0	0	107	0			1657_77576_87155_21	21	13	68	3
1683_79176_88755_108		0	0	108	0			1657_77576_87155_22	22	7	7	0
1683_79176_88755_109		0	0	109	0			1657_77576_87155_23	23	41	2	1
1683_79176_88755_11		0	0	11	0			1657_77576_87155_24	24	17	1	0
1683_79176_88755_110		0	0	110	0			1657_77576_87155_25	25	19	45	0
1683_79176_88755_111		0	0	111	0			1657_77576_87155_26	26	12	55	1
1683_79176_88755_112		0	0	112	0			1657_77576_87155_27	27	19	4	0
1683_79176_88755_113		0	0	113	0			1657_77576_87155_28	28	7	82	0
1683_79176_88755_114		0	0	114	0			1657_77576_87155_29	29	14	70	3
1683_79176_88755_115		0	0	115	0			1657_77576_87155_3	3	14	39	2
1683_79176_88755_116		0	0	116	0			1657_77576_87155_30	30	39	115	3
1683_79176_88755_117		0	0	117	0			1657_77576_87155_31	31	3	41	1
1683_79176_88755_118		0	0	118	0			1657_77576_87155_32	32	18	41	3
1683_79176_88755_119		0	0	119	0			1657_77576_87155_33	33	21	11	2
1683_79176_88755_12		0	0	12	4			1657_77576_87155_34	34	15	21	1
1683_79176_88755_120		0	0	120	0			1657_77576_87155_35	35	36	72	1
1683_79176_88755_121		0	0	121	0			1657_77576_87155_36	36	7	47	2
1683_79176_88755_122		0	0	122	0			1657_77576_87155_37	37	11	8	0
1683_79176_88755_123		0	0	123	2			1657_77576_87155_38	38	15	50	1
1683_79176_88755_124		0	0	124	0			1657_77576_87155_39	39	4	67	0
1683_79176_88755_125		0	0	125	0			1657_77576_87155_4	4	19	2	0
1683_79176_88755_126		0	3	126	1			1657_77576_87155_40	40	14	1	0
1683_79176_88755_127		0	0	127	1			1657_77576_87155_41	41	11	35	0
1683_79176_88755_128		0	1	128	0			1657_77576_87155_42	42	18	2	0
1683_79176_88755_129		0	0	129	0			1657_77576_87155_43	43	8	0	0
1683_79176_88755_13		0	0	13	0			1657_77576_87155_44	44	7	0	0
1683_79176_88755_130		0	0	130	0			1657_77576_87155_45	45	11	1	1
1683_79176_88755_131		0	0	131	0			1657_77576_87155_46	46	11	15	0
1683_79176_88755_132		0	0	132	0			1657_77576_87155_47	47	10	36	3
1683_79176_88755_133		0	0	133	0			1657_77576_87155_48	48	19	3	0
1683_79176_88755_134		0	0	134	0			1657_77576_87155_49	49	9	12	0
1683_79176_88755_135		0	0	135	0			1657_77576_87155_5	5	9	46	1
1683_79176_88755_136		0	0	136	1			1657_77576_87155_50	50	7	37	2
1683_79176_88755_137		0	0	137	0			1657_77576_87155_51	51	35	7	0
1683_79176_88755_138		0	0	138	1			1657_77576_87155_52	52	7	44	0
1683_79176_88755_139		0	0	139	1			1657_77576_87155_53	53	6	0	0
1683_79176_88755_14		0	0	14	0			1657_77576_87155_54	54	10	27	1
1683_79176_88755_140		0	0	140	0			1657_77576_87155_55	55	8	28	0
1683_79176_88755_141		0	1	141	0			1657_77576_87155_56	56	18	0	0
1683_79176_88755_142		0	0	142	0			1657_77576_87155_57	57	12	2	0
1683_79176_88755_143		0	0	143	0			1657_77576_87155_58	58	5	30	0
1683_79176_88755_144		0	0	144	0			1657_77576_87155_59	59	15	1	0
1683_79176_88755_145		0	0	145	0			1657_77576_87155_6	6	17	2	0
1683_79176_88755_146		0	0	146	0			1657_77576_87155_60	60	28	1	0
1683_79176_88755_147		0	0	147	0			1657_77576_87155_61	61	8	41	1
1683_79176_88755_148		0	0	148	0			1657_77576_87155_62	62	5	74	1
1683_79176_88755_149		0	0	149	0			1657_77576_87155_63	63	6	21	0
1683_79176_88755_15		0	0	15	0			1657_77576_87155_64	64	6	55	1
1683_79176_88755_150		0	0	150	0			1657_77576_87155_65	65	8	44	1
1683_79176_88755_151		0	0	151	0			1657_77576_87155_66	66	6	1	0
1683_79176_88755_152		0	0	152	0			1657_77576_87155_67	67	14	7	0
1683_79176_88755_153		0	0	153	1			1657_77576_87155_68	68	8	46	1
1683_79176_88755_154		0	1	154	0			1657_77576_87155_69	69	16	49	2
1683_79176_88755_155		0	1	155	0			1657_77576_87155_7	7	17	77	2
1683_79176_88755_156		0	0	156	0			1657_77576_87155_70	70	13	51	1
1683_79176_88755_157		0	0	157	0			1657_77576_87155_71	71	10	0	0
1683_79176_88755_158		0	0	158	11			1657_77576_87155_72	72	7	26	0
1683_79176_88755_159		0	0	159	0			1657_77576_87155_73	73	4	9	0
1683_79176_88755_16		0	0	16	0			1657_77576_87155_74	74	6	16	0
1683_79176_88755_160		0	1	160	0			1657_77576_87155_75	75	13	22	0
1683_79176_88755_161		0	0	161	0			1657_77576_87155_76	76	7	17	0
1683_79176_88755_162		0	2	162	15			1657_77576_87155_77	77	21	48	1
1683_79176_88755_163		0	0	163	0			1657_77576_87155_78	78	6	63	0
1683_79176_88755_164		0	0	164	0			1657_77576_87155_79	79	32	54	0
1683_79176_88755_165		0	0	165	0			1657_77576_87155_8	8	11	1	0
1683_79176_88755_166		0	0	166	0			1657_77576_87155_80	80	19	34	1
1683_79176_88755_167		0	0	167	1			1657_77576_87155_81	81	17	47	1
1683_79176_88755_168		0	0	168	0			1657_77576_87155_82	82	5	2	0
1683_79176_88755_169		0	0	169	1			1657_77576_87155_83	83	9	30	1
1683_79176_88755_17		0	0	17	0			1657_77576_87155_84	84	7	38	0
1683_79176_88755_170		0	0	170	0			1657_77576_87155_85	85	4	3	0
1683_79176_88755_171		0	0	171	1			1657_77576_87155_86	86	6	0	0
1683_79176_88755_172		0	0	172	1			1657_77576_87155_87	87	7	36	1
1683_79176_88755_173		0	0	173	0			1657_77576_87155_88	88	29	33	1
1683_79176_88755_174		0	0	174	0			1657_77576_87155_89	89	5	46	0
1683_79176_88755_175		0	0	175	0			1657_77576_87155_9	9	28	11	1
1683_79176_88755_176		0	0	176	0			1657_77576_87155_90	90	12	22	0
1683_79176_88755_177		0	0	177	0			1657_77576_87155_91	91	5	9	0
1683_79176_88755_178		0	0	178	0			1657_77576_87155_92	92	5	50	2
1683_79176_88755_179		0	0	179	0			1657_77576_87155_93	93	10	3	0
1683_79176_88755_18		0	0	18	0			1657_77576_87155_94	94	31	22	1
1683_79176_88755_180		0	0	180	1			1657_77576_87155_95	95	5	27	0
1683_79176_88755_181		0	0	181	0			1657_77576_87155_96	96	0	5	0
1683_79176_88755_182		0	1	182	2			1657_77576_87155_97	97	10	36	1
1683_79176_88755_183		0	0	183	1			1657_77576_87155_98	98	9	41	2
1683_79176_88755_184		0	0	184	0			1657_77576_87155_99	99	9	37	0
1683_79176_88755_185		0	0	185	0			1657_77577_87156_1	1	10	0	0
1683_79176_88755_186		0	0	186	0			1657_77577_87156_10	10	39	29	5
1683_79176_88755_187		0	0	187	0			1657_77577_87156_100	100	19	69	4
1683_79176_88755_188		0	0	188	1			1657_77577_87156_101	101	20	85	4
1683_79176_88755_189		0	0	189	0			1657_77577_87156_102	102	9	3	0
1683_79176_88755_19		0	0	19	2			1657_77577_87156_103	103	11	42	3
1683_79176_88755_190		0	0	190	0			1657_77577_87156_104	104	8	4	0
1683_79176_88755_191		0	0	191	1			1657_77577_87156_105	105	24	34	0
1683_79176_88755_192		0	0	192	0			1657_77577_87156_106	106	7	9	0
1683_79176_88755_193		0	0	193	0			1657_77577_87156_107	107	30	60	1
1683_79176_88755_194		0	0	194	1			1657_77577_87156_108	108	28	5	1
1683_79176_88755_195		0	0	195	0			1657_77577_87156_109	109	18	52	2
1683_79176_88755_196		0	0	196	2			1657_77577_87156_11	11	36	62	9
1683_79176_88755_197		0	0	197	0			1657_77577_87156_110	110	17	3	0
1683_79176_88755_198		0	0	198	5			1657_77577_87156_111	111	9	55	4
1683_79176_88755_199		0	0	199	0			1657_77577_87156_112	112	14	32	0
1683_79176_88755_2		0	0	2	0			1657_77577_87156_113	113	4	28	0
1683_79176_88755_20		0	0	20	0			1657_77577_87156_114	114	23	36	1
1683_79176_88755_200		0	0	200	0			1657_77577_87156_115	115	10	33	0
1683_79176_88755_201		0	1	201	1			1657_77577_87156_116	116	11	2	0
1683_79176_88755_202		0	0	202	3			1657_77577_87156_117	117	13	54	4
1683_79176_88755_203		0	0	203	1			1657_77577_87156_118	118	17	109	1
1683_79176_88755_204		0	0	204	0			1657_77577_87156_119	119	11	73	1
1683_79176_88755_205		0	0	205	0			1657_77577_87156_12	12	30	6	0
1683_79176_88755_206		0	1	206	0			1657_77577_87156_120	120	12	31	0
1683_79176_88755_207		0	0	207	0			1657_77577_87156_121	121	26	23	0
1683_79176_88755_208		0	0	208	0			1657_77577_87156_122	122	13	53	1
1683_79176_88755_209		0	0	209	0			1657_77577_87156_123	123	7	43	0
1683_79176_88755_21		0	0	21	0			1657_77577_87156_124	124	13	4	1
1683_79176_88755_210		0	0	210	0			1657_77577_87156_125	125	6	51	2
1683_79176_88755_211		0	3	211	0			1657_77577_87156_126	126	10	58	1
1683_79176_88755_212		0	0	212	0			1657_77577_87156_127	127	2	44	1
1683_79176_88755_213		0	0	213	0			1657_77577_87156_128	128	47	32	3
1683_79176_88755_214		0	0	214	0			1657_77577_87156_129	129	56	101	2
1683_79176_88755_215		0	0	215	0			1657_77577_87156_13	13	32	6	0
1683_79176_88755_216		0	0	216	0			1657_77577_87156_130	130	11	66	1
1683_79176_88755_217		0	0	217	1			1657_77577_87156_131	131	7	25	0
1683_79176_88755_218		0	0	218	1			1657_77577_87156_132	132	4	33	0
1683_79176_88755_219		0	0	219	0			1657_77577_87156_133	133	4	20	0
1683_79176_88755_22		0	0	22	0			1657_77577_87156_134	134	12	54	5
1683_79176_88755_220		0	0	220	0			1657_77577_87156_135	135	6	20	0
1683_79176_88755_221		0	0	221	1			1657_77577_87156_136	136	4	57	2
1683_79176_88755_222		0	0	222	0			1657_77577_87156_137	137	5	0	0
1683_79176_88755_223		0	0	223	3			1657_77577_87156_138	138	5	0	0
1683_79176_88755_224		0	0	224	2			1657_77577_87156_139	139	23	16	4
1683_79176_88755_225		0	0	225	6			1657_77577_87156_14	14	26	61	3
1683_79176_88755_226		0	0	226	0			1657_77577_87156_140	140	0	0	0
1683_79176_88755_227		0	0	227	0			1657_77577_87156_141	141	7	0	0
1683_79176_88755_228		0	0	228	4			1657_77577_87156_142	142	3	5	0
1683_79176_88755_229		0	0	229	0			1657_77577_87156_15	15	39	20	6
1683_79176_88755_23		0	0	23	1			1657_77577_87156_16	16	79	93	3
1683_79176_88755_230		0	0	230	0			1657_77577_87156_17	17	46	44	17
1683_79176_88755_231		0	0	231	7			1657_77577_87156_18	18	31	64	5
1683_79176_88755_232		0	0	232	1			1657_77577_87156_19	19	30	2	0
1683_79176_88755_233		0	0	233	0			1657_77577_87156_2	2	34	57	10
1683_79176_88755_234		0	0	234	0			1657_77577_87156_20	20	47	47	2
1683_79176_88755_235		0	0	235	0			1657_77577_87156_21	21	28	57	3
1683_79176_88755_236		0	1	236	0			1657_77577_87156_22	22	37	43	5
1683_79176_88755_237		0	0	237	0			1657_77577_87156_23	23	20	77	7
1683_79176_88755_238		0	0	238	0			1657_77577_87156_24	24	30	45	3
1683_79176_88755_239		0	0	239	1			1657_77577_87156_25	25	54	62	5
1683_79176_88755_24		0	0	24	0			1657_77577_87156_26	26	77	119	17
1683_79176_88755_240		0	0	240	0			1657_77577_87156_27	27	44	43	4
1683_79176_88755_241		0	0	241	0			1657_77577_87156_28	28	27	57	5
1683_79176_88755_242		0	0	242	0			1657_77577_87156_29	29	64	62	9
1683_79176_88755_243		0	0	243	0			1657_77577_87156_3	3	25	61	3
1683_79176_88755_244		0	0	244	1			1657_77577_87156_30	30	33	8	1
1683_79176_88755_245		0	0	245	0			1657_77577_87156_31	31	20	33	0
1683_79176_88755_246		0	0	246	0			1657_77577_87156_32	32	17	49	1
1683_79176_88755_247		0	0	247	0			1657_77577_87156_33	33	20	2	0
1683_79176_88755_248		0	0	248	0			1657_77577_87156_34	34	20	74	0
1683_79176_88755_249		0	0	249	0			1657_77577_87156_35	35	84	154	22
1683_79176_88755_25		0	0	25	0			1657_77577_87156_36	36	37	40	4
1683_79176_88755_26		0	0	26	0			1657_77577_87156_37	37	39	37	0
1683_79176_88755_27		0	0	27	0			1657_77577_87156_38	38	31	49	8
1683_79176_88755_28		0	0	28	0			1657_77577_87156_39	39	45	11	6
1683_79176_88755_29		0	0	29	0			1657_77577_87156_4	4	8	12	1
1683_79176_88755_3		0	0	3	0			1657_77577_87156_40	40	27	56	8
1683_79176_88755_30		0	0	30	0			1657_77577_87156_41	41	24	1	1
1683_79176_88755_31		0	0	31	1			1657_77577_87156_42	42	21	37	1
1683_79176_88755_32		0	0	32	0			1657_77577_87156_43	43	39	16	2
1683_79176_88755_33		0	0	33	1			1657_77577_87156_44	44	32	93	6
1683_79176_88755_34		0	0	34	0			1657_77577_87156_45	45	33	28	1
1683_79176_88755_35		0	0	35	0			1657_77577_87156_46	46	60	140	15
1683_79176_88755_36		0	0	36	0			1657_77577_87156_47	47	2	5	0
1683_79176_88755_37		0	0	37	1			1657_77577_87156_48	48	24	21	3
1683_79176_88755_38		0	0	38	0			1657_77577_87156_49	49	35	74	2
1683_79176_88755_39		0	0	39	0			1657_77577_87156_5	5	60	52	2
1683_79176_88755_4		0	0	4	5			1657_77577_87156_50	50	34	55	9
1683_79176_88755_40		0	1	40	0			1657_77577_87156_51	51	30	24	1
1683_79176_88755_41		0	0	41	0			1657_77577_87156_52	52	52	61	3
1683_79176_88755_42		0	0	42	1			1657_77577_87156_53	53	42	42	10
1683_79176_88755_43		0	0	43	0			1657_77577_87156_54	54	53	95	4
1683_79176_88755_44		0	0	44	0			1657_77577_87156_55	55	39	22	1
1683_79176_88755_45		0	0	45	0			1657_77577_87156_56	56	112	25	6
1683_79176_88755_46		0	0	46	0			1657_77577_87156_57	57	23	51	3
1683_79176_88755_47		0	0	47	0			1657_77577_87156_58	58	30	60	7
1683_79176_88755_48		0	0	48	0			1657_77577_87156_59	59	21	89	5
1683_79176_88755_49		0	0	49	1			1657_77577_87156_6	6	48	48	5
1683_79176_88755_5		0	0	5	0			1657_77577_87156_60	60	100	71	9
1683_79176_88755_50		0	0	50	2			1657_77577_87156_61	61	42	87	1
1683_79176_88755_51		0	0	51	1			1657_77577_87156_62	62	45	66	7
1683_79176_88755_52		0	0	52	0			1657_77577_87156_63	63	39	44	3
1683_79176_88755_53		0	0	53	0			1657_77577_87156_64	64	21	58	5
1683_79176_88755_54		0	0	54	0			1657_77577_87156_65	65	20	50	3
1683_79176_88755_55		0	0	55	0			1657_77577_87156_66	66	27	65	4
1683_79176_88755_56		0	0	56	0			1657_77577_87156_67	67	42	8	2
1683_79176_88755_57		0	0	57	0			1657_77577_87156_68	68	33	19	4
1683_79176_88755_58		0	0	58	0			1657_77577_87156_69	69	24	83	7
1683_79176_88755_59		0	0	59	0			1657_77577_87156_7	7	26	42	0
1683_79176_88755_6		0	0	6	0			1657_77577_87156_70	70	24	53	7
1683_79176_88755_60		0	0	60	0			1657_77577_87156_71	71	14	12	1
1683_79176_88755_61		0	0	61	0			1657_77577_87156_72	72	17	76	1
1683_79176_88755_62		0	0	62	0			1657_77577_87156_73	73	48	61	10
1683_79176_88755_63		0	0	63	0			1657_77577_87156_74	74	21	61	3
1683_79176_88755_64		0	0	64	1			1657_77577_87156_75	75	59	7	0
1683_79176_88755_65		0	0	65	0			1657_77577_87156_76	76	12	29	0
1683_79176_88755_66		0	0	66	0			1657_77577_87156_77	77	29	45	5
1683_79176_88755_67		0	0	67	0			1657_77577_87156_78	78	21	64	0
1683_79176_88755_68		0	0	68	0			1657_77577_87156_79	79	7	15	1
1683_79176_88755_69		0	0	69	0			1657_77577_87156_8	8	47	87	3
1683_79176_88755_7		0	0	7	0			1657_77577_87156_80	80	49	8	0
1683_79176_88755_70		0	0	70	0			1657_77577_87156_81	81	22	98	3
1683_79176_88755_71		0	0	71	1			1657_77577_87156_82	82	51	93	4
1683_79176_88755_72		0	0	72	0			1657_77577_87156_83	83	19	5	1
1683_79176_88755_73		0	0	73	0			1657_77577_87156_84	84	26	33	0
1683_79176_88755_74		0	0	74	3			1657_77577_87156_85	85	15	3	0
1683_79176_88755_75		0	1	75	1			1657_77577_87156_86	86	20	5	0
1683_79176_88755_76		0	0	76	0			1657_77577_87156_87	87	18	61	0
1683_79176_88755_77		0	0	77	0			1657_77577_87156_88	88	26	56	2
1683_79176_88755_78		0	0	78	0			1657_77577_87156_89	89	29	7	0
1683_79176_88755_79		0	0	79	0			1657_77577_87156_9	9	30	41	1
1683_79176_88755_8		0	0	8	0			1657_77577_87156_90	90	24	40	3
1683_79176_88755_80		0	0	80	0			1657_77577_87156_91	91	21	83	7
1683_79176_88755_81		0	0	81	0			1657_77577_87156_92	92	25	52	2
1683_79176_88755_82		0	0	82	0			1657_77577_87156_93	93	18	54	1
1683_79176_88755_83		0	1	83	0			1657_77577_87156_94	94	26	82	2
1683_79176_88755_84		0	0	84	3			1657_77577_87156_95	95	14	61	2
1683_79176_88755_85		0	0	85	0			1657_77577_87156_96	96	33	58	2
1683_79176_88755_86		0	0	86	0			1657_77577_87156_97	97	20	80	4
1683_79176_88755_87		0	0	87	0			1657_77577_87156_98	98	10	50	2
1683_79176_88755_88		0	0	88	1			1657_77577_87156_99	99	36	26	11
1683_79176_88755_89		0	0	89	1			1657_77578_87157_1	1	29	32	1
1683_79176_88755_9		0	0	9	0			1657_77578_87157_10	10	22	24	2
1683_79176_88755_90		0	0	90	0			1657_77578_87157_100	100	28	49	1
1683_79176_88755_91		0	0	91	0			1657_77578_87157_101	101	35	48	4
1683_79176_88755_92		0	0	92	0			1657_77578_87157_102	102	31	2	0
1683_79176_88755_93		0	0	93	0			1657_77578_87157_103	103	17	2	0
1683_79176_88755_94		0	0	94	0			1657_77578_87157_104	104	8	1	0
1683_79176_88755_95		0	0	95	0			1657_77578_87157_105	105	36	3	0
1683_79176_88755_96		0	0	96	3			1657_77578_87157_106	106	61	3	1
1683_79176_88755_97		0	1	97	0			1657_77578_87157_107	107	37	50	2
1683_79176_88755_98		0	0	98	0			1657_77578_87157_108	108	33	41	5
1683_79176_88755_99		0	0	99	2			1657_77578_87157_109	109	23	64	3
1683_79177_88756_1		0	0	1	1			1657_77578_87157_11	11	7	43	0
1683_79177_88756_10		0	0	10	0			1657_77578_87157_110	110	35	59	4
1683_79177_88756_100		0	0	100	0			1657_77578_87157_111	111	33	17	2
1683_79177_88756_101		0	0	101	0			1657_77578_87157_112	112	27	52	6
1683_79177_88756_102		0	0	102	0			1657_77578_87157_113	113	40	6	1
1683_79177_88756_103		0	1	103	0			1657_77578_87157_114	114	34	42	4
1683_79177_88756_104		0	0	104	0			1657_77578_87157_115	115	19	66	3
1683_79177_88756_105		0	0	105	0			1657_77578_87157_116	116	16	37	1
1683_79177_88756_106		0	0	106	0			1657_77578_87157_117	117	40	37	3
1683_79177_88756_107		0	0	107	0			1657_77578_87157_118	118	35	1	0
1683_79177_88756_108		0	0	108	0			1657_77578_87157_119	119	34	53	8
1683_79177_88756_109		0	0	109	0			1657_77578_87157_12	12	37	30	1
1683_79177_88756_11		0	1	11	0			1657_77578_87157_120	120	16	65	1
1683_79177_88756_110		0	0	110	0			1657_77578_87157_121	121	70	72	6
1683_79177_88756_111		0	0	111	0			1657_77578_87157_122	122	24	65	7
1683_79177_88756_112		0	0	112	0			1657_77578_87157_123	123	36	27	2
1683_79177_88756_113		0	0	113	0			1657_77578_87157_124	124	17	34	2
1683_79177_88756_114		0	0	114	0			1657_77578_87157_125	125	36	4	0
1683_79177_88756_115		0	0	115	7			1657_77578_87157_126	126	63	9	1
1683_79177_88756_116		0	0	116	0			1657_77578_87157_127	127	14	58	2
1683_79177_88756_117		0	0	117	0			1657_77578_87157_128	128	20	45	1
1683_79177_88756_118		0	0	118	1			1657_77578_87157_129	129	30	16	2
1683_79177_88756_119		0	0	119	0			1657_77578_87157_13	13	37	42	6
1683_79177_88756_12		0	0	12	0			1657_77578_87157_130	130	34	0	0
1683_79177_88756_120		0	0	120	0			1657_77578_87157_131	131	10	1	0
1683_79177_88756_121		0	0	121	0			1657_77578_87157_132	132	57	42	4
1683_79177_88756_122		0	0	122	0			1657_77578_87157_133	133	6	21	0
1683_79177_88756_123		0	0	123	0			1657_77578_87157_134	134	6	29	1
1683_79177_88756_124		0	0	124	2			1657_77578_87157_135	135	9	1	0
1683_79177_88756_125		0	0	125	0			1657_77578_87157_14	14	27	0	0
1683_79177_88756_126		0	0	126	4			1657_77578_87157_15	15	14	39	1
1683_79177_88756_127		0	0	127	0			1657_77578_87157_16	16	28	45	0
1683_79177_88756_128		0	0	128	0			1657_77578_87157_17	17	17	48	1
1683_79177_88756_129		0	0	129	0			1657_77578_87157_18	18	12	59	1
1683_79177_88756_13		0	0	13	0			1657_77578_87157_19	19	22	10	2
1683_79177_88756_130		0	0	130	0			1657_77578_87157_2	2	12	35	0
1683_79177_88756_131		0	0	131	0			1657_77578_87157_20	20	36	0	0
1683_79177_88756_132		0	0	132	0			1657_77578_87157_21	21	41	21	6
1683_79177_88756_133		0	0	133	0			1657_77578_87157_22	22	10	11	0
1683_79177_88756_134		0	0	134	0			1657_77578_87157_23	23	26	2	0
1683_79177_88756_135		0	0	135	0			1657_77578_87157_24	24	72	3	1
1683_79177_88756_136		0	0	136	0			1657_77578_87157_25	25	6	35	2
1683_79177_88756_137		0	0	137	0			1657_77578_87157_26	26	21	51	1
1683_79177_88756_138		0	0	138	0			1657_77578_87157_27	27	37	73	12
1683_79177_88756_139		0	0	139	1			1657_77578_87157_28	28	39	0	0
1683_79177_88756_14		0	0	14	0			1657_77578_87157_29	29	76	31	5
1683_79177_88756_140		0	0	140	0			1657_77578_87157_3	3	31	32	5
1683_79177_88756_141		0	0	141	0			1657_77578_87157_30	30	55	1	0
1683_79177_88756_142		0	0	142	0			1657_77578_87157_31	31	35	29	2
1683_79177_88756_143		0	0	143	4			1657_77578_87157_32	32	21	69	7
1683_79177_88756_144		0	1	144	0			1657_77578_87157_33	33	36	37	4
1683_79177_88756_145		0	0	145	2			1657_77578_87157_34	34	17	41	1
1683_79177_88756_146		0	0	146	0			1657_77578_87157_35	35	30	0	0
1683_79177_88756_147		0	0	147	0			1657_77578_87157_36	36	48	37	3
1683_79177_88756_148		0	0	148	0			1657_77578_87157_37	37	18	3	0
1683_79177_88756_149		0	0	149	0			1657_77578_87157_38	38	29	17	0
1683_79177_88756_15		0	0	15	0			1657_77578_87157_39	39	9	59	2
1683_79177_88756_150		0	0	150	0			1657_77578_87157_4	4	33	19	2
1683_79177_88756_151		0	0	151	0			1657_77578_87157_40	40	30	1	0
1683_79177_88756_152		0	1	152	0			1657_77578_87157_41	41	21	49	6
1683_79177_88756_153		0	0	153	5			1657_77578_87157_42	42	21	52	5
1683_79177_88756_154		0	0	154	1			1657_77578_87157_43	43	45	44	2
1683_79177_88756_155		0	0	155	2			1657_77578_87157_44	44	64	82	6
1683_79177_88756_156		0	0	156	0			1657_77578_87157_45	45	14	8	0
1683_79177_88756_157		0	0	157	1			1657_77578_87157_46	46	37	20	5
1683_79177_88756_158		0	0	158	0			1657_77578_87157_47	47	52	34	7
1683_79177_88756_159		0	0	159	0			1657_77578_87157_48	48	38	37	0
1683_79177_88756_16		0	0	16	0			1657_77578_87157_49	49	59	9	0
1683_79177_88756_160		0	0	160	0			1657_77578_87157_5	5	4	0	0
1683_79177_88756_161		0	0	161	0			1657_77578_87157_50	50	32	8	2
1683_79177_88756_162		0	0	162	0			1657_77578_87157_51	51	20	3	0
1683_79177_88756_163		0	0	163	2			1657_77578_87157_52	52	38	3	1
1683_79177_88756_164		0	0	164	0			1657_77578_87157_53	53	72	50	3
1683_79177_88756_165		0	0	165	0			1657_77578_87157_54	54	41	36	4
1683_79177_88756_166		0	0	166	0			1657_77578_87157_55	55	11	2	1
1683_79177_88756_167		0	0	167	0			1657_77578_87157_56	56	43	6	0
1683_79177_88756_168		0	0	168	0			1657_77578_87157_57	57	21	66	6
1683_79177_88756_169		0	0	169	0			1657_77578_87157_58	58	36	75	5
1683_79177_88756_17		0	0	17	0			1657_77578_87157_59	59	21	71	2
1683_79177_88756_170		0	0	170	2			1657_77578_87157_6	6	7	1	0
1683_79177_88756_171		0	0	171	0			1657_77578_87157_60	60	50	20	3
1683_79177_88756_172		0	0	172	0			1657_77578_87157_61	61	29	63	5
1683_79177_88756_173		0	0	173	0			1657_77578_87157_62	62	22	52	2
1683_79177_88756_174		0	0	174	0			1657_77578_87157_63	63	50	86	8
1683_79177_88756_175		0	0	175	2			1657_77578_87157_64	64	34	3	0
1683_79177_88756_176		0	0	176	0			1657_77578_87157_65	65	52	12	0
1683_79177_88756_177		0	0	177	0			1657_77578_87157_66	66	35	66	11
1683_79177_88756_178		0	0	178	0			1657_77578_87157_67	67	35	16	0
1683_79177_88756_179		0	0	179	0			1657_77578_87157_68	68	26	38	4
1683_79177_88756_18		0	0	18	0			1657_77578_87157_69	69	31	13	1
1683_79177_88756_180		0	0	180	0			1657_77578_87157_7	7	28	0	0
1683_79177_88756_181		0	0	181	0			1657_77578_87157_70	70	36	44	2
1683_79177_88756_182		0	0	182	0			1657_77578_87157_71	71	19	1	0
1683_79177_88756_183		0	0	183	2			1657_77578_87157_72	72	22	36	3
1683_79177_88756_184		0	0	184	0			1657_77578_87157_73	73	39	47	2
1683_79177_88756_185		0	0	185	0			1657_77578_87157_74	74	36	1	0
1683_79177_88756_186		0	0	186	0			1657_77578_87157_75	75	51	59	3
1683_79177_88756_187		0	0	187	0			1657_77578_87157_76	76	40	34	2
1683_79177_88756_188		0	0	188	0			1657_77578_87157_77	77	31	50	11
1683_79177_88756_189		0	0	189	0			1657_77578_87157_78	78	117	104	11
1683_79177_88756_19		0	0	19	0			1657_77578_87157_79	79	43	0	0
1683_79177_88756_190		0	0	190	0			1657_77578_87157_8	8	10	78	2
1683_79177_88756_191		0	0	191	3			1657_77578_87157_80	80	50	55	4
1683_79177_88756_192		0	0	192	1			1657_77578_87157_81	81	17	7	0
1683_79177_88756_2		0	0	2	0			1657_77578_87157_82	82	29	2	1
1683_79177_88756_20		0	0	20	0			1657_77578_87157_83	83	146	99	26
1683_79177_88756_21		0	0	21	0			1657_77578_87157_84	84	19	1	0
1683_79177_88756_22		0	0	22	0			1657_77578_87157_85	85	55	85	9
1683_79177_88756_23		0	0	23	0			1657_77578_87157_86	86	36	38	7
1683_79177_88756_24		0	0	24	0			1657_77578_87157_87	87	19	31	0
1683_79177_88756_25		0	0	25	0			1657_77578_87157_88	88	82	4	0
1683_79177_88756_26		0	0	26	0			1657_77578_87157_89	89	30	28	0
1683_79177_88756_27		0	0	27	0			1657_77578_87157_9	9	16	63	2
1683_79177_88756_28		0	0	28	0			1657_77578_87157_90	90	24	35	0
1683_79177_88756_29		0	0	29	0			1657_77578_87157_91	91	27	24	1
1683_79177_88756_3		0	0	3	0			1657_77578_87157_92	92	33	2	0
1683_79177_88756_30		0	0	30	0			1657_77578_87157_93	93	48	0	0
1683_79177_88756_31		0	0	31	0			1657_77578_87157_94	94	20	22	0
1683_79177_88756_32		0	0	32	0			1657_77578_87157_95	95	24	58	7
1683_79177_88756_33		0	0	33	0			1657_77578_87157_96	96	40	6	2
1683_79177_88756_34		0	0	34	0			1657_77578_87157_97	97	32	7	5
1683_79177_88756_35		0	0	35	0			1657_77578_87157_98	98	39	0	0
1683_79177_88756_36		0	0	36	0			1657_77578_87157_99	99	22	42	3
1683_79177_88756_37		0	0	37	0			1657_77579_87158_1	1	6	2	0
1683_79177_88756_38		0	0	38	0			1657_77579_87158_10	10	33	62	2
1683_79177_88756_39		0	0	39	1			1657_77579_87158_100	100	81	52	3
1683_79177_88756_4		0	0	4	0			1657_77579_87158_101	101	36	0	0
1683_79177_88756_40		0	0	40	0			1657_77579_87158_102	102	46	31	6
1683_79177_88756_41		0	0	41	0			1657_77579_87158_103	103	33	63	6
1683_79177_88756_42		0	0	42	0			1657_77579_87158_104	104	35	85	5
1683_79177_88756_43		0	0	43	0			1657_77579_87158_105	105	34	2	0
1683_79177_88756_44		0	0	44	0			1657_77579_87158_106	106	76	24	11
1683_79177_88756_45		0	0	45	0			1657_77579_87158_107	107	15	80	1
1683_79177_88756_46		0	0	46	0			1657_77579_87158_108	108	38	28	5
1683_79177_88756_47		0	0	47	0			1657_77579_87158_109	109	19	62	3
1683_79177_88756_48		0	0	48	0			1657_77579_87158_11	11	28	50	1
1683_79177_88756_49		0	0	49	0			1657_77579_87158_110	110	31	73	8
1683_79177_88756_5		0	0	5	0			1657_77579_87158_111	111	6	38	1
1683_79177_88756_50		0	0	50	0			1657_77579_87158_112	112	13	10	2
1683_79177_88756_51		0	0	51	0			1657_77579_87158_113	113	37	4	0
1683_79177_88756_52		0	0	52	0			1657_77579_87158_114	114	20	10	0
1683_79177_88756_53		0	0	53	0			1657_77579_87158_115	115	21	51	4
1683_79177_88756_54		0	0	54	0			1657_77579_87158_116	116	6	0	0
1683_79177_88756_55		0	0	55	0			1657_77579_87158_117	117	30	51	2
1683_79177_88756_56		0	0	56	0			1657_77579_87158_118	118	19	45	4
1683_79177_88756_57		0	0	57	0			1657_77579_87158_119	119	16	24	0
1683_79177_88756_58		0	0	58	0			1657_77579_87158_12	12	72	22	10
1683_79177_88756_59		0	0	59	0			1657_77579_87158_120	120	58	7	1
1683_79177_88756_6		0	0	6	0			1657_77579_87158_121	121	32	50	2
1683_79177_88756_60		0	0	60	0			1657_77579_87158_122	122	34	26	3
1683_79177_88756_61		0	0	61	1			1657_77579_87158_123	123	30	15	1
1683_79177_88756_62		0	0	62	0			1657_77579_87158_124	124	16	46	4
1683_79177_88756_63		0	0	63	4			1657_77579_87158_125	125	9	0	0
1683_79177_88756_64		0	0	64	0			1657_77579_87158_126	126	6	12	0
1683_79177_88756_65		0	0	65	0			1657_77579_87158_127	127	1	12	0
1683_79177_88756_66		0	0	66	0			1657_77579_87158_13	13	39	8	1
1683_79177_88756_67		0	0	67	0			1657_77579_87158_14	14	27	6	2
1683_79177_88756_68		0	0	68	0			1657_77579_87158_15	15	39	32	10
1683_79177_88756_69		0	0	69	0			1657_77579_87158_16	16	25	20	3
1683_79177_88756_7		0	0	7	0			1657_77579_87158_17	17	45	23	0
1683_79177_88756_70		0	0	70	0			1657_77579_87158_18	18	38	10	0
1683_79177_88756_71		0	0	71	0			1657_77579_87158_19	19	29	26	2
1683_79177_88756_72		0	0	72	0			1657_77579_87158_2	2	14	0	0
1683_79177_88756_73		0	0	73	1			1657_77579_87158_20	20	33	3	1
1683_79177_88756_74		0	0	74	0			1657_77579_87158_21	21	31	5	2
1683_79177_88756_75		0	0	75	0			1657_77579_87158_22	22	42	56	8
1683_79177_88756_76		0	0	76	0			1657_77579_87158_23	23	97	57	6
1683_79177_88756_77		0	0	77	0			1657_77579_87158_24	24	20	62	1
1683_79177_88756_78		0	0	78	0			1657_77579_87158_25	25	41	2	1
1683_79177_88756_79		0	0	79	1			1657_77579_87158_26	26	18	84	2
1683_79177_88756_8		0	0	8	0			1657_77579_87158_27	27	44	5	1
1683_79177_88756_80		0	0	80	0			1657_77579_87158_28	28	25	67	3
1683_79177_88756_81		0	0	81	0			1657_77579_87158_29	29	12	27	1
1683_79177_88756_82		0	0	82	0			1657_77579_87158_3	3	6	1	0
1683_79177_88756_83		0	0	83	0			1657_77579_87158_30	30	38	55	3
1683_79177_88756_84		0	0	84	1			1657_77579_87158_31	31	22	69	5
1683_79177_88756_85		0	0	85	0			1657_77579_87158_32	32	19	68	2
1683_79177_88756_86		0	0	86	0			1657_77579_87158_33	33	14	43	2
1683_79177_88756_87		0	0	87	0			1657_77579_87158_34	34	27	72	3
1683_79177_88756_88		0	0	88	0			1657_77579_87158_35	35	39	26	2
1683_79177_88756_89		0	0	89	0			1657_77579_87158_36	36	19	4	1
1683_79177_88756_9		0	0	9	0			1657_77579_87158_37	37	37	65	6
1683_79177_88756_90		0	0	90	0			1657_77579_87158_38	38	29	15	2
1683_79177_88756_91		0	0	91	0			1657_77579_87158_39	39	40	44	4
1683_79177_88756_92		0	0	92	0			1657_77579_87158_4	4	4	0	0
1683_79177_88756_93		0	0	93	0			1657_77579_87158_40	40	54	69	2
1683_79177_88756_94		0	0	94	1			1657_77579_87158_41	41	18	54	2
1683_79177_88756_95		0	0	95	0			1657_77579_87158_42	42	29	61	5
1683_79177_88756_96		0	0	96	0			1657_77579_87158_43	43	22	21	1
1683_79177_88756_97		0	0	97	0			1657_77579_87158_44	44	27	2	1
1683_79177_88756_98		0	0	98	0			1657_77579_87158_45	45	33	16	3
1683_79177_88756_99		0	0	99	0			1657_77579_87158_46	46	23	54	3
1683_79178_88757_1		0	0	1	0			1657_77579_87158_47	47	28	1	0
1683_79178_88757_10		0	0	10	0			1657_77579_87158_48	48	28	18	7
1683_79178_88757_100		0	0	100	4			1657_77579_87158_49	49	22	1	0
1683_79178_88757_101		0	0	101	0			1657_77579_87158_5	5	40	37	1
1683_79178_88757_102		0	0	102	0			1657_77579_87158_50	50	43	55	1
1683_79178_88757_103		0	0	103	0			1657_77579_87158_51	51	15	18	0
1683_79178_88757_104		0	0	104	0			1657_77579_87158_52	52	31	43	1
1683_79178_88757_105		0	0	105	0			1657_77579_87158_53	53	30	5	0
1683_79178_88757_106		0	0	106	1			1657_77579_87158_54	54	16	68	5
1683_79178_88757_107		0	0	107	1			1657_77579_87158_55	55	15	6	1
1683_79178_88757_108		0	0	108	1			1657_77579_87158_56	56	12	23	0
1683_79178_88757_109		0	0	109	1			1657_77579_87158_57	57	27	18	7
1683_79178_88757_11		0	0	11	0			1657_77579_87158_58	58	28	10	1
1683_79178_88757_110		0	0	110	0			1657_77579_87158_59	59	35	10	5
1683_79178_88757_111		0	0	111	1			1657_77579_87158_6	6	32	64	3
1683_79178_88757_112		0	0	112	0			1657_77579_87158_60	60	40	24	5
1683_79178_88757_113		0	0	113	0			1657_77579_87158_61	61	41	35	0
1683_79178_88757_114		0	0	114	0			1657_77579_87158_62	62	20	8	0
1683_79178_88757_115		0	0	115	0			1657_77579_87158_63	63	33	4	0
1683_79178_88757_116		0	0	116	1			1657_77579_87158_64	64	27	18	1
1683_79178_88757_117		0	0	117	0			1657_77579_87158_65	65	40	41	4
1683_79178_88757_118		0	0	118	0			1657_77579_87158_66	66	16	1	0
1683_79178_88757_119		0	0	119	0			1657_77579_87158_67	67	33	10	1
1683_79178_88757_12		0	0	12	0			1657_77579_87158_68	68	35	9	2
1683_79178_88757_120		0	1	120	1			1657_77579_87158_69	69	23	56	7
1683_79178_88757_121		0	0	121	0			1657_77579_87158_7	7	33	2	0
1683_79178_88757_122		0	0	122	1			1657_77579_87158_70	70	41	66	13
1683_79178_88757_123		0	0	123	0			1657_77579_87158_71	71	37	21	3
1683_79178_88757_124		0	0	124	0			1657_77579_87158_72	72	35	15	2
1683_79178_88757_125		0	0	125	0			1657_77579_87158_73	73	57	35	12
1683_79178_88757_126		0	0	126	0			1657_77579_87158_74	74	46	94	5
1683_79178_88757_127		0	0	127	1			1657_77579_87158_75	75	39	59	14
1683_79178_88757_128		0	0	128	1			1657_77579_87158_76	76	27	58	8
1683_79178_88757_129		0	0	129	0			1657_77579_87158_77	77	19	78	4
1683_79178_88757_13		0	0	13	0			1657_77579_87158_78	78	76	58	4
1683_79178_88757_130		0	0	130	0			1657_77579_87158_79	79	45	60	8
1683_79178_88757_131		0	0	131	0			1657_77579_87158_8	8	43	53	4
1683_79178_88757_132		0	0	132	0			1657_77579_87158_80	80	32	80	4
1683_79178_88757_133		0	0	133	0			1657_77579_87158_81	81	56	47	1
1683_79178_88757_134		0	0	134	0			1657_77579_87158_82	82	52	82	6
1683_79178_88757_135		0	0	135	0			1657_77579_87158_83	83	51	55	7
1683_79178_88757_136		0	0	136	3			1657_77579_87158_84	84	44	5	1
1683_79178_88757_137		0	0	137	0			1657_77579_87158_85	85	20	32	7
1683_79178_88757_138		0	0	138	0			1657_77579_87158_86	86	35	65	8
1683_79178_88757_139		0	0	139	0			1657_77579_87158_87	87	27	55	9
1683_79178_88757_14		0	0	14	0			1657_77579_87158_88	88	29	1	0
1683_79178_88757_140		0	0	140	0			1657_77579_87158_89	89	28	57	2
1683_79178_88757_141		0	0	141	0			1657_77579_87158_9	9	30	3	0
1683_79178_88757_142		0	0	142	0			1657_77579_87158_90	90	51	7	0
1683_79178_88757_143		0	0	143	0			1657_77579_87158_91	91	54	50	4
1683_79178_88757_144		0	0	144	0			1657_77579_87158_92	92	53	27	2
1683_79178_88757_145		0	0	145	0			1657_77579_87158_93	93	36	84	12
1683_79178_88757_146		0	0	146	2			1657_77579_87158_94	94	23	33	1
1683_79178_88757_147		0	0	147	0			1657_77579_87158_95	95	35	33	3
1683_79178_88757_148		0	0	148	0			1657_77579_87158_96	96	38	69	3
1683_79178_88757_149		0	0	149	0			1657_77579_87158_97	97	46	73	6
1683_79178_88757_15		0	0	15	2			1657_77579_87158_98	98	47	34	4
1683_79178_88757_150		0	0	150	0			1657_77579_87158_99	99	20	70	5
1683_79178_88757_151		0	0	151	0			1657_77580_87159_1	1	23	8	2
1683_79178_88757_152		0	0	152	0			1657_77580_87159_10	10	26	7	1
1683_79178_88757_153		0	0	153	0			1657_77580_87159_100	100	14	52	2
1683_79178_88757_154		0	0	154	0			1657_77580_87159_11	11	42	39	2
1683_79178_88757_155		0	0	155	0			1657_77580_87159_12	12	39	1	0
1683_79178_88757_156		0	0	156	0			1657_77580_87159_13	13	42	30	0
1683_79178_88757_157		0	0	157	0			1657_77580_87159_14	14	36	72	3
1683_79178_88757_158		0	0	158	0			1657_77580_87159_15	15	48	8	3
1683_79178_88757_159		0	0	159	0			1657_77580_87159_16	16	50	89	6
1683_79178_88757_16		0	0	16	0			1657_77580_87159_17	17	70	11	2
1683_79178_88757_17		0	0	17	0			1657_77580_87159_18	18	34	8	0
1683_79178_88757_18		0	0	18	0			1657_77580_87159_19	19	60	95	6
1683_79178_88757_19		0	0	19	1			1657_77580_87159_2	2	28	9	0
1683_79178_88757_2		0	0	2	0			1657_77580_87159_20	20	42	4	0
1683_79178_88757_20		0	0	20	0			1657_77580_87159_21	21	55	67	16
1683_79178_88757_21		0	0	21	0			1657_77580_87159_22	22	46	86	13
1683_79178_88757_22		0	0	22	0			1657_77580_87159_23	23	32	91	2
1683_79178_88757_23		0	0	23	0			1657_77580_87159_24	24	94	96	13
1683_79178_88757_24		0	0	24	0			1657_77580_87159_25	25	67	16	2
1683_79178_88757_25		0	0	25	0			1657_77580_87159_26	26	64	65	5
1683_79178_88757_26		0	0	26	0			1657_77580_87159_27	27	60	82	12
1683_79178_88757_27		0	0	27	0			1657_77580_87159_28	28	27	67	5
1683_79178_88757_28		0	0	28	3			1657_77580_87159_29	29	27	6	0
1683_79178_88757_29		0	0	29	0			1657_77580_87159_3	3	38	50	1
1683_79178_88757_3		0	0	3	0			1657_77580_87159_30	30	62	74	7
1683_79178_88757_30		0	0	30	0			1657_77580_87159_31	31	42	53	9
1683_79178_88757_31		0	0	31	0			1657_77580_87159_32	32	40	93	13
1683_79178_88757_32		0	0	32	0			1657_77580_87159_33	33	76	59	18
1683_79178_88757_33		0	0	33	0			1657_77580_87159_34	34	62	13	7
1683_79178_88757_34		0	0	34	0			1657_77580_87159_35	35	42	18	2
1683_79178_88757_35		0	0	35	0			1657_77580_87159_36	36	98	5	1
1683_79178_88757_36		0	0	36	0			1657_77580_87159_37	37	9	18	3
1683_79178_88757_37		0	0	37	1			1657_77580_87159_38	38	39	51	5
1683_79178_88757_38		0	0	38	0			1657_77580_87159_39	39	25	23	2
1683_79178_88757_39		0	0	39	0			1657_77580_87159_4	4	29	4	0
1683_79178_88757_4		0	0	4	5			1657_77580_87159_40	40	61	63	5
1683_79178_88757_40		0	0	40	0			1657_77580_87159_41	41	55	100	3
1683_79178_88757_41		0	0	41	0			1657_77580_87159_42	42	48	74	6
1683_79178_88757_42		0	0	42	0			1657_77580_87159_43	43	80	88	7
1683_79178_88757_43		0	0	43	0			1657_77580_87159_44	44	43	86	7
1683_79178_88757_44		0	0	44	0			1657_77580_87159_45	45	9	28	6
1683_79178_88757_45		0	0	45	0			1657_77580_87159_46	46	82	74	12
1683_79178_88757_46		0	0	46	0			1657_77580_87159_47	47	38	71	3
1683_79178_88757_47		0	0	47	0			1657_77580_87159_48	48	22	40	2
1683_79178_88757_48		0	0	48	0			1657_77580_87159_49	49	48	96	6
1683_79178_88757_49		0	0	49	0			1657_77580_87159_5	5	19	74	5
1683_79178_88757_5		0	0	5	0			1657_77580_87159_50	50	45	89	7
1683_79178_88757_50		0	0	50	0			1657_77580_87159_51	51	42	79	7
1683_79178_88757_51		0	0	51	0			1657_77580_87159_52	52	49	42	8
1683_79178_88757_52		0	0	52	1			1657_77580_87159_53	53	55	78	6
1683_79178_88757_53		0	0	53	0			1657_77580_87159_54	54	25	32	3
1683_79178_88757_54		0	0	54	0			1657_77580_87159_55	55	30	2	0
1683_79178_88757_55		0	0	55	0			1657_77580_87159_56	56	49	58	4
1683_79178_88757_56		0	0	56	0			1657_77580_87159_57	57	37	60	9
1683_79178_88757_57		0	0	57	0			1657_77580_87159_58	58	57	97	6
1683_79178_88757_58		0	0	58	0			1657_77580_87159_59	59	67	66	6
1683_79178_88757_59		0	0	59	0			1657_77580_87159_6	6	10	3	0
1683_79178_88757_6		0	0	6	0			1657_77580_87159_60	60	28	20	1
1683_79178_88757_60		0	0	60	0			1657_77580_87159_61	61	37	4	0
1683_79178_88757_61		0	0	61	0			1657_77580_87159_62	62	28	70	3
1683_79178_88757_62		0	0	62	0			1657_77580_87159_63	63	42	47	3
1683_79178_88757_63		0	0	63	0			1657_77580_87159_64	64	36	8	0
1683_79178_88757_64		0	0	64	0			1657_77580_87159_65	65	101	74	9
1683_79178_88757_65		0	0	65	1			1657_77580_87159_66	66	22	33	9
1683_79178_88757_66		0	0	66	0			1657_77580_87159_67	67	55	62	2
1683_79178_88757_67		0	0	67	0			1657_77580_87159_68	68	21	24	1
1683_79178_88757_68		0	0	68	0			1657_77580_87159_69	69	30	35	0
1683_79178_88757_69		0	0	69	2			1657_77580_87159_7	7	20	6	1
1683_79178_88757_7		0	0	7	0			1657_77580_87159_70	70	26	28	3
1683_79178_88757_70		0	0	70	1			1657_77580_87159_71	71	59	2	0
1683_79178_88757_71		0	0	71	0			1657_77580_87159_72	72	30	1	0
1683_79178_88757_72		0	0	72	0			1657_77580_87159_73	73	31	50	4
1683_79178_88757_73		0	0	73	0			1657_77580_87159_74	74	43	63	3
1683_79178_88757_74		0	0	74	0			1657_77580_87159_75	75	19	54	2
1683_79178_88757_75		0	0	75	1			1657_77580_87159_76	76	39	4	3
1683_79178_88757_76		0	0	76	0			1657_77580_87159_77	77	29	6	1
1683_79178_88757_77		0	0	77	0			1657_77580_87159_78	78	20	78	3
1683_79178_88757_78		0	0	78	0			1657_77580_87159_79	79	16	61	3
1683_79178_88757_79		0	0	79	0			1657_77580_87159_8	8	53	77	4
1683_79178_88757_8		0	0	8	0			1657_77580_87159_80	80	19	14	3
1683_79178_88757_80		0	0	80	0			1657_77580_87159_81	81	57	6	0
1683_79178_88757_81		0	0	81	0			1657_77580_87159_82	82	6	0	0
1683_79178_88757_82		0	0	82	0			1657_77580_87159_83	83	33	12	4
1683_79178_88757_83		0	0	83	0			1657_77580_87159_84	84	13	24	0
1683_79178_88757_84		0	0	84	0			1657_77580_87159_85	85	28	68	0
1683_79178_88757_85		0	0	85	0			1657_77580_87159_86	86	19	23	1
1683_79178_88757_86		0	0	86	0			1657_77580_87159_87	87	39	97	3
1683_79178_88757_87		0	0	87	0			1657_77580_87159_88	88	10	2	0
1683_79178_88757_88		0	0	88	0			1657_77580_87159_89	89	22	29	3
1683_79178_88757_89		0	0	89	0			1657_77580_87159_9	9	48	66	6
1683_79178_88757_9		0	0	9	0			1657_77580_87159_90	90	8	49	2
1683_79178_88757_90		0	0	90	0			1657_77580_87159_91	91	27	1	0
1683_79178_88757_91		0	0	91	0			1657_77580_87159_92	92	19	2	0
1683_79178_88757_92		0	0	92	0			1657_77580_87159_93	93	9	3	0
1683_79178_88757_93		0	0	93	0			1657_77580_87159_94	94	27	5	2
1683_79178_88757_94		0	0	94	0			1657_77580_87159_95	95	19	27	0
1683_79178_88757_95		0	0	95	0			1657_77580_87159_96	96	12	90	2
1683_79178_88757_96		0	0	96	0			1657_77580_87159_97	97	11	40	1
1683_79178_88757_97		0	0	97	0			1657_77580_87159_98	98	33	74	2
1683_79178_88757_98		0	0	98	0			1657_77580_87159_99	99	10	57	0
1683_79178_88757_99		0	0	99	0			1657_77581_87160_1	1	10	44	0
1683_79179_88758_1		0	0	1	0			1657_77581_87160_10	10	50	19	0
1683_79179_88758_10		0	0	10	0			1657_77581_87160_100	100	30	79	5
1683_79179_88758_100		0	0	100	0			1657_77581_87160_101	101	30	9	0
1683_79179_88758_101		0	0	101	0			1657_77581_87160_102	102	27	3	0
1683_79179_88758_102		0	0	102	0			1657_77581_87160_103	103	31	32	12
1683_79179_88758_103		0	0	103	0			1657_77581_87160_104	104	3	4	1
1683_79179_88758_104		0	0	104	0			1657_77581_87160_105	105	29	33	1
1683_79179_88758_105		0	0	105	0			1657_77581_87160_106	106	36	41	1
1683_79179_88758_106		0	0	106	0			1657_77581_87160_107	107	32	71	4
1683_79179_88758_107		0	0	107	0			1657_77581_87160_108	108	44	58	2
1683_79179_88758_108		0	0	108	2			1657_77581_87160_109	109	21	0	0
1683_79179_88758_109		0	0	109	0			1657_77581_87160_11	11	18	10	2
1683_79179_88758_11		0	0	11	0			1657_77581_87160_110	110	23	70	5
1683_79179_88758_110		0	0	110	0			1657_77581_87160_111	111	35	77	2
1683_79179_88758_111		0	0	111	0			1657_77581_87160_112	112	14	15	0
1683_79179_88758_112		0	0	112	0			1657_77581_87160_113	113	23	66	3
1683_79179_88758_113		0	0	113	0			1657_77581_87160_12	12	27	51	4
1683_79179_88758_114		0	0	114	1			1657_77581_87160_13	13	21	76	3
1683_79179_88758_115		0	0	115	0			1657_77581_87160_14	14	44	7	2
1683_79179_88758_116		0	0	116	0			1657_77581_87160_15	15	25	59	2
1683_79179_88758_117		0	0	117	0			1657_77581_87160_16	16	39	10	1
1683_79179_88758_118		0	0	118	0			1657_77581_87160_17	17	11	12	2
1683_79179_88758_119		0	0	119	0			1657_77581_87160_18	18	23	5	1
1683_79179_88758_12		0	0	12	0			1657_77581_87160_19	19	36	41	6
1683_79179_88758_120		0	0	120	0			1657_77581_87160_2	2	7	10	1
1683_79179_88758_121		0	0	121	0			1657_77581_87160_20	20	33	60	2
1683_79179_88758_122		0	0	122	0			1657_77581_87160_21	21	10	21	0
1683_79179_88758_123		0	0	123	0			1657_77581_87160_22	22	46	102	4
1683_79179_88758_124		0	0	124	7			1657_77581_87160_23	23	10	31	3
1683_79179_88758_125		0	0	125	0			1657_77581_87160_24	24	49	67	5
1683_79179_88758_126		0	0	126	0			1657_77581_87160_25	25	56	30	1
1683_79179_88758_127		0	0	127	0			1657_77581_87160_26	26	63	48	5
1683_79179_88758_128		0	0	128	0			1657_77581_87160_27	27	17	35	1
1683_79179_88758_129		0	0	129	0			1657_77581_87160_28	28	17	48	3
1683_79179_88758_13		0	0	13	0			1657_77581_87160_29	29	28	54	4
1683_79179_88758_130		0	0	130	0			1657_77581_87160_3	3	10	22	2
1683_79179_88758_131		0	0	131	0			1657_77581_87160_30	30	94	8	5
1683_79179_88758_14		0	0	14	0			1657_77581_87160_31	31	27	30	2
1683_79179_88758_15		0	0	15	0			1657_77581_87160_32	32	35	23	6
1683_79179_88758_16		0	0	16	0			1657_77581_87160_33	33	43	49	1
1683_79179_88758_17		0	0	17	0			1657_77581_87160_34	34	32	17	2
1683_79179_88758_18		0	0	18	0			1657_77581_87160_35	35	28	4	0
1683_79179_88758_19		0	0	19	0			1657_77581_87160_36	36	42	54	6
1683_79179_88758_2		0	0	2	0			1657_77581_87160_37	37	42	0	0
1683_79179_88758_20		0	0	20	0			1657_77581_87160_38	38	58	7	3
1683_79179_88758_21		0	0	21	0			1657_77581_87160_39	39	38	7	1
1683_79179_88758_22		0	0	22	0			1657_77581_87160_4	4	21	1	0
1683_79179_88758_23		0	0	23	0			1657_77581_87160_40	40	43	36	3
1683_79179_88758_24		0	0	24	0			1657_77581_87160_41	41	42	70	4
1683_79179_88758_25		0	0	25	0			1657_77581_87160_42	42	29	0	0
1683_79179_88758_26		0	0	26	0			1657_77581_87160_43	43	44	80	7
1683_79179_88758_27		0	0	27	0			1657_77581_87160_44	44	33	74	6
1683_79179_88758_28		0	0	28	0			1657_77581_87160_45	45	44	6	2
1683_79179_88758_29		0	0	29	0			1657_77581_87160_46	46	25	25	2
1683_79179_88758_3		0	0	3	0			1657_77581_87160_47	47	34	5	2
1683_79179_88758_30		0	0	30	0			1657_77581_87160_48	48	38	8	2
1683_79179_88758_31		0	0	31	0			1657_77581_87160_49	49	44	6	1
1683_79179_88758_32		0	0	32	0			1657_77581_87160_5	5	3	0	0
1683_79179_88758_33		0	0	33	0			1657_77581_87160_50	50	26	3	0
1683_79179_88758_34		0	0	34	0			1657_77581_87160_51	51	30	45	2
1683_79179_88758_35		0	0	35	1			1657_77581_87160_52	52	34	3	1
1683_79179_88758_36		0	0	36	0			1657_77581_87160_53	53	27	3	2
1683_79179_88758_37		0	0	37	0			1657_77581_87160_54	54	28	73	7
1683_79179_88758_38		0	0	38	0			1657_77581_87160_55	55	23	96	6
1683_79179_88758_39		0	0	39	0			1657_77581_87160_56	56	46	4	0
1683_79179_88758_4		0	0	4	0			1657_77581_87160_57	57	61	68	8
1683_79179_88758_40		0	0	40	0			1657_77581_87160_58	58	15	19	1
1683_79179_88758_41		0	0	41	0			1657_77581_87160_59	59	51	20	4
1683_79179_88758_42		0	0	42	0			1657_77581_87160_6	6	43	35	0
1683_79179_88758_43		0	0	43	0			1657_77581_87160_60	60	31	3	0
1683_79179_88758_44		0	0	44	1			1657_77581_87160_61	61	16	30	1
1683_79179_88758_45		0	0	45	0			1657_77581_87160_62	62	23	2	0
1683_79179_88758_46		0	0	46	0			1657_77581_87160_63	63	63	43	7
1683_79179_88758_47		0	0	47	0			1657_77581_87160_64	64	36	3	0
1683_79179_88758_48		0	0	48	0			1657_77581_87160_65	65	45	11	1
1683_79179_88758_49		0	0	49	0			1657_77581_87160_66	66	51	72	5
1683_79179_88758_5		0	0	5	0			1657_77581_87160_67	67	41	42	4
1683_79179_88758_50		0	0	50	0			1657_77581_87160_68	68	93	43	15
1683_79179_88758_51		0	0	51	0			1657_77581_87160_69	69	21	12	0
1683_79179_88758_52		0	0	52	0			1657_77581_87160_7	7	39	5	2
1683_79179_88758_53		0	0	53	0			1657_77581_87160_70	70	35	2	0
1683_79179_88758_54		0	0	54	0			1657_77581_87160_71	71	32	64	9
1683_79179_88758_55		0	0	55	0			1657_77581_87160_72	72	13	15	0
1683_79179_88758_56		0	0	56	0			1657_77581_87160_73	73	44	7	1
1683_79179_88758_57		0	0	57	0			1657_77581_87160_74	74	61	72	2
1683_79179_88758_58		0	0	58	0			1657_77581_87160_75	75	27	24	1
1683_79179_88758_59		0	0	59	0			1657_77581_87160_76	76	16	34	0
1683_79179_88758_6		0	0	6	0			1657_77581_87160_77	77	30	93	4
1683_79179_88758_60		0	0	60	0			1657_77581_87160_78	78	30	49	5
1683_79179_88758_61		0	0	61	0			1657_77581_87160_79	79	26	62	3
1683_79179_88758_62		0	0	62	0			1657_77581_87160_8	8	4	28	1
1683_79179_88758_63		0	0	63	0			1657_77581_87160_80	80	26	102	8
1683_79179_88758_64		0	0	64	0			1657_77581_87160_81	81	13	50	0
1683_79179_88758_65		0	0	65	0			1657_77581_87160_82	82	32	55	2
1683_79179_88758_66		0	0	66	0			1657_77581_87160_83	83	25	62	4
1683_79179_88758_67		0	0	67	0			1657_77581_87160_84	84	32	71	6
1683_79179_88758_68		0	0	68	0			1657_77581_87160_85	85	43	39	7
1683_79179_88758_69		0	0	69	0			1657_77581_87160_86	86	48	21	4
1683_79179_88758_7		0	0	7	0			1657_77581_87160_87	87	28	32	0
1683_79179_88758_70		0	0	70	0			1657_77581_87160_88	88	39	66	5
1683_79179_88758_71		0	0	71	0			1657_77581_87160_89	89	12	11	0
1683_79179_88758_72		0	0	72	0			1657_77581_87160_9	9	21	0	0
1683_79179_88758_73		0	0	73	1			1657_77581_87160_90	90	24	6	0
1683_79179_88758_74		0	0	74	0			1657_77581_87160_91	91	61	27	4
1683_79179_88758_75		0	0	75	0			1657_77581_87160_92	92	36	27	1
1683_79179_88758_76		0	0	76	0			1657_77581_87160_93	93	36	33	0
1683_79179_88758_77		0	0	77	0			1657_77581_87160_94	94	41	1	0
1683_79179_88758_78		0	0	78	0			1657_77581_87160_95	95	46	8	2
1683_79179_88758_79		0	0	79	0			1657_77581_87160_96	96	15	26	3
1683_79179_88758_8		0	0	8	0			1657_77581_87160_97	97	32	58	4
1683_79179_88758_80		0	0	80	0			1657_77581_87160_98	98	47	63	6
1683_79179_88758_81		0	0	81	0			1657_77581_87160_99	99	33	4	0
1683_79179_88758_82		0	0	82	0			1657_77582_87161_1	1	14	7	0
1683_79179_88758_83		0	0	83	0			1657_77582_87161_10	10	4	60	1
1683_79179_88758_84		0	0	84	0			1657_77582_87161_100	100	84	70	7
1683_79179_88758_85		0	0	85	0			1657_77582_87161_101	101	19	57	0
1683_79179_88758_86		0	0	86	0			1657_77582_87161_102	102	53	22	2
1683_79179_88758_87		0	0	87	0			1657_77582_87161_103	103	39	24	1
1683_79179_88758_88		0	0	88	0			1657_77582_87161_104	104	42	9	0
1683_79179_88758_89		0	0	89	1			1657_77582_87161_105	105	24	20	2
1683_79179_88758_9		0	0	9	0			1657_77582_87161_106	106	36	48	4
1683_79179_88758_90		0	0	90	0			1657_77582_87161_107	107	20	49	3
1683_79179_88758_91		0	0	91	0			1657_77582_87161_108	108	4	3	0
1683_79179_88758_92		0	0	92	2			1657_77582_87161_109	109	13	0	0
1683_79179_88758_93		0	0	93	0			1657_77582_87161_11	11	58	60	3
1683_79179_88758_94		0	0	94	0			1657_77582_87161_110	110	6	10	1
1683_79179_88758_95		0	0	95	0			1657_77582_87161_12	12	39	72	3
1683_79179_88758_96		0	0	96	0			1657_77582_87161_13	13	20	68	4
1683_79179_88758_97		0	0	97	0			1657_77582_87161_14	14	22	9	0
1683_79179_88758_98		0	0	98	0			1657_77582_87161_15	15	13	25	1
1683_79179_88758_99		0	0	99	0			1657_77582_87161_16	16	24	32	1
1683_79180_88759_1		0	0	1	0			1657_77582_87161_17	17	32	5	0
1683_79180_88759_10		0	0	10	0			1657_77582_87161_18	18	15	4	0
1683_79180_88759_100		0	0	100	0			1657_77582_87161_19	19	30	31	1
1683_79180_88759_101		0	0	101	0			1657_77582_87161_2	2	11	28	0
1683_79180_88759_102		0	0	102	0			1657_77582_87161_20	20	18	63	1
1683_79180_88759_103		0	0	103	0			1657_77582_87161_21	21	32	2	0
1683_79180_88759_104		0	0	104	0			1657_77582_87161_22	22	35	8	1
1683_79180_88759_105		0	0	105	0			1657_77582_87161_23	23	25	60	6
1683_79180_88759_106		0	0	106	0			1657_77582_87161_24	24	30	52	0
1683_79180_88759_107		0	0	107	1			1657_77582_87161_25	25	45	53	2
1683_79180_88759_108		0	0	108	0			1657_77582_87161_26	26	56	6	0
1683_79180_88759_109		0	0	109	0			1657_77582_87161_27	27	30	26	5
1683_79180_88759_11		0	0	11	0			1657_77582_87161_28	28	21	9	1
1683_79180_88759_110		0	0	110	0			1657_77582_87161_29	29	51	71	4
1683_79180_88759_111		0	0	111	0			1657_77582_87161_3	3	14	7	0
1683_79180_88759_112		0	0	112	0			1657_77582_87161_30	30	37	18	1
1683_79180_88759_113		0	0	113	0			1657_77582_87161_31	31	35	60	11
1683_79180_88759_114		0	0	114	1			1657_77582_87161_32	32	41	28	2
1683_79180_88759_115		0	1	115	0			1657_77582_87161_33	33	49	44	7
1683_79180_88759_116		0	0	116	0			1657_77582_87161_34	34	43	8	3
1683_79180_88759_117		0	0	117	0			1657_77582_87161_35	35	30	6	1
1683_79180_88759_118		0	0	118	0			1657_77582_87161_36	36	24	15	3
1683_79180_88759_119		0	0	119	0			1657_77582_87161_37	37	15	7	2
1683_79180_88759_12		0	0	12	0			1657_77582_87161_38	38	50	84	6
1683_79180_88759_120		0	0	120	2			1657_77582_87161_39	39	35	43	11
1683_79180_88759_121		0	0	121	0			1657_77582_87161_4	4	8	5	0
1683_79180_88759_122		0	0	122	0			1657_77582_87161_40	40	30	69	8
1683_79180_88759_123		0	0	123	1			1657_77582_87161_41	41	44	31	2
1683_79180_88759_124		0	0	124	0			1657_77582_87161_42	42	78	79	11
1683_79180_88759_125		0	0	125	0			1657_77582_87161_43	43	65	41	6
1683_79180_88759_13		0	0	13	0			1657_77582_87161_44	44	20	37	4
1683_79180_88759_14		0	0	14	0			1657_77582_87161_45	45	60	45	6
1683_79180_88759_15		0	0	15	1			1657_77582_87161_46	46	48	77	3
1683_79180_88759_16		0	0	16	0			1657_77582_87161_47	47	36	65	7
1683_79180_88759_17		0	0	17	0			1657_77582_87161_48	48	52	12	5
1683_79180_88759_18		0	0	18	0			1657_77582_87161_49	49	52	76	8
1683_79180_88759_19		0	0	19	2			1657_77582_87161_5	5	1	9	0
1683_79180_88759_2		0	0	2	0			1657_77582_87161_50	50	30	9	0
1683_79180_88759_20		0	0	20	0			1657_77582_87161_51	51	37	13	3
1683_79180_88759_21		0	0	21	0			1657_77582_87161_52	52	37	8	1
1683_79180_88759_22		0	0	22	0			1657_77582_87161_53	53	51	44	11
1683_79180_88759_23		0	0	23	0			1657_77582_87161_54	54	33	56	8
1683_79180_88759_24		0	0	24	0			1657_77582_87161_55	55	42	24	3
1683_79180_88759_25		0	0	25	2			1657_77582_87161_56	56	42	73	12
1683_79180_88759_26		0	0	26	0			1657_77582_87161_57	57	36	82	7
1683_79180_88759_27		0	0	27	0			1657_77582_87161_58	58	42	53	9
1683_79180_88759_28		0	0	28	0			1657_77582_87161_59	59	25	1	1
1683_79180_88759_29		0	0	29	0			1657_77582_87161_6	6	1	15	0
1683_79180_88759_3		0	0	3	1			1657_77582_87161_60	60	40	48	3
1683_79180_88759_30		0	0	30	1			1657_77582_87161_61	61	42	70	2
1683_79180_88759_31		0	0	31	0			1657_77582_87161_62	62	79	36	0
1683_79180_88759_32		0	0	32	1			1657_77582_87161_63	63	23	85	3
1683_79180_88759_33		0	0	33	0			1657_77582_87161_64	64	70	105	11
1683_79180_88759_34		0	1	34	0			1657_77582_87161_65	65	107	95	11
1683_79180_88759_35		0	0	35	0			1657_77582_87161_66	66	29	33	2
1683_79180_88759_36		0	0	36	0			1657_77582_87161_67	67	63	5	1
1683_79180_88759_37		0	0	37	0			1657_77582_87161_68	68	44	48	5
1683_79180_88759_38		0	0	38	1			1657_77582_87161_69	69	37	45	2
1683_79180_88759_39		0	0	39	0			1657_77582_87161_7	7	13	8	0
1683_79180_88759_4		0	0	4	0			1657_77582_87161_70	70	23	72	3
1683_79180_88759_40		0	0	40	0			1657_77582_87161_71	71	27	2	0
1683_79180_88759_41		0	0	41	0			1657_77582_87161_72	72	15	54	0
1683_79180_88759_42		0	0	42	0			1657_77582_87161_73	73	18	30	1
1683_79180_88759_43		0	0	43	0			1657_77582_87161_74	74	39	31	1
1683_79180_88759_44		0	0	44	1			1657_77582_87161_75	75	50	56	4
1683_79180_88759_45		0	0	45	0			1657_77582_87161_76	76	31	52	4
1683_79180_88759_46		0	0	46	0			1657_77582_87161_77	77	25	68	4
1683_79180_88759_47		0	0	47	0			1657_77582_87161_78	78	36	28	3
1683_79180_88759_48		0	0	48	0			1657_77582_87161_79	79	25	50	3
1683_79180_88759_49		0	0	49	0			1657_77582_87161_8	8	19	45	1
1683_79180_88759_5		0	0	5	0			1657_77582_87161_80	80	33	16	3
1683_79180_88759_50		0	0	50	0			1657_77582_87161_81	81	19	56	5
1683_79180_88759_51		0	0	51	0			1657_77582_87161_82	82	48	89	6
1683_79180_88759_52		0	0	52	0			1657_77582_87161_83	83	37	59	9
1683_79180_88759_53		0	0	53	1			1657_77582_87161_84	84	13	3	0
1683_79180_88759_54		0	0	54	0			1657_77582_87161_85	85	52	46	0
1683_79180_88759_55		0	0	55	0			1657_77582_87161_86	86	35	76	3
1683_79180_88759_56		0	0	56	0			1657_77582_87161_87	87	34	4	0
1683_79180_88759_57		0	0	57	0			1657_77582_87161_88	88	28	57	4
1683_79180_88759_58		0	0	58	0			1657_77582_87161_89	89	24	64	5
1683_79180_88759_59		0	0	59	0			1657_77582_87161_9	9	25	3	0
1683_79180_88759_6		0	0	6	0			1657_77582_87161_90	90	24	5	0
1683_79180_88759_60		0	0	60	0			1657_77582_87161_91	91	15	72	3
1683_79180_88759_61		0	0	61	0			1657_77582_87161_92	92	10	75	2
1683_79180_88759_62		0	0	62	1			1657_77582_87161_93	93	27	57	3
1683_79180_88759_63		0	0	63	0			1657_77582_87161_94	94	29	70	5
1683_79180_88759_64		0	0	64	3			1657_77582_87161_95	95	38	61	4
1683_79180_88759_65		0	0	65	0			1657_77582_87161_96	96	39	12	1
1683_79180_88759_66		0	0	66	0			1657_77582_87161_97	97	36	9	0
1683_79180_88759_67		0	0	67	0			1657_77582_87161_98	98	52	68	5
1683_79180_88759_68		0	0	68	0			1657_77582_87161_99	99	29	60	2
1683_79180_88759_69		0	0	69	0			1657_77583_87162_1	1	31	44	2
1683_79180_88759_7		0	0	7	0			1657_77583_87162_10	10	31	71	0
1683_79180_88759_70		0	0	70	0			1657_77583_87162_100	100	58	26	9
1683_79180_88759_71		0	0	71	0			1657_77583_87162_101	101	63	26	8
1683_79180_88759_72		0	0	72	0			1657_77583_87162_102	102	33	16	2
1683_79180_88759_73		0	0	73	1			1657_77583_87162_103	103	68	29	5
1683_79180_88759_74		0	0	74	0			1657_77583_87162_104	104	60	54	14
1683_79180_88759_75		0	0	75	0			1657_77583_87162_105	105	44	1	1
1683_79180_88759_76		0	0	76	0			1657_77583_87162_106	106	37	10	2
1683_79180_88759_77		0	0	77	0			1657_77583_87162_107	107	18	16	3
1683_79180_88759_78		0	0	78	0			1657_77583_87162_108	108	34	43	4
1683_79180_88759_79		0	0	79	0			1657_77583_87162_109	109	60	82	5
1683_79180_88759_8		0	0	8	0			1657_77583_87162_11	11	23	67	4
1683_79180_88759_80		0	0	80	0			1657_77583_87162_110	110	57	7	2
1683_79180_88759_81		0	0	81	3			1657_77583_87162_111	111	40	14	3
1683_79180_88759_82		0	0	82	0			1657_77583_87162_112	112	31	22	2
1683_79180_88759_83		0	0	83	0			1657_77583_87162_113	113	62	14	11
1683_79180_88759_84		0	1	84	0			1657_77583_87162_114	114	72	44	4
1683_79180_88759_85		0	0	85	1			1657_77583_87162_115	115	45	40	1
1683_79180_88759_86		0	0	86	0			1657_77583_87162_116	116	57	62	10
1683_79180_88759_87		0	0	87	1			1657_77583_87162_117	117	33	58	6
1683_79180_88759_88		0	0	88	1			1657_77583_87162_118	118	49	76	11
1683_79180_88759_89		0	0	89	0			1657_77583_87162_119	119	42	85	11
1683_79180_88759_9		0	0	9	0			1657_77583_87162_12	12	7	22	1
1683_79180_88759_90		0	0	90	0			1657_77583_87162_120	120	29	2	0
1683_79180_88759_91		0	0	91	0			1657_77583_87162_121	121	45	48	1
1683_79180_88759_92		0	0	92	0			1657_77583_87162_122	122	49	4	0
1683_79180_88759_93		0	0	93	0			1657_77583_87162_123	123	38	16	0
1683_79180_88759_94		0	0	94	0			1657_77583_87162_124	124	52	83	10
1683_79180_88759_95		0	0	95	0			1657_77583_87162_125	125	43	64	10
1683_79180_88759_96		0	0	96	0			1657_77583_87162_126	126	61	51	3
1683_79180_88759_97		0	0	97	0			1657_77583_87162_127	127	35	10	2
1683_79180_88759_98		0	0	98	0			1657_77583_87162_128	128	41	1	0
1683_79180_88759_99		0	0	99	2			1657_77583_87162_129	129	39	9	3
1683_79181_88760_1		0	0	1	0			1657_77583_87162_13	13	41	39	2
1683_79181_88760_10		0	0	10	0			1657_77583_87162_130	130	55	91	21
1683_79181_88760_100		0	0	100	0			1657_77583_87162_131	131	38	10	2
1683_79181_88760_101		0	0	101	0			1657_77583_87162_132	132	39	66	7
1683_79181_88760_102		0	0	102	0			1657_77583_87162_133	133	51	56	6
1683_79181_88760_103		0	0	103	0			1657_77583_87162_134	134	61	8	7
1683_79181_88760_104		0	0	104	0			1657_77583_87162_135	135	33	42	10
1683_79181_88760_105		0	0	105	0			1657_77583_87162_136	136	13	26	2
1683_79181_88760_106		0	0	106	3			1657_77583_87162_137	137	34	23	5
1683_79181_88760_107		0	0	107	0			1657_77583_87162_138	138	53	4	4
1683_79181_88760_108		0	0	108	0			1657_77583_87162_139	139	48	5	1
1683_79181_88760_109		0	0	109	0			1657_77583_87162_14	14	25	46	8
1683_79181_88760_11		0	0	11	0			1657_77583_87162_140	140	89	28	8
1683_79181_88760_110		0	0	110	1			1657_77583_87162_141	141	39	62	6
1683_79181_88760_111		0	0	111	0			1657_77583_87162_142	142	38	38	5
1683_79181_88760_112		0	0	112	0			1657_77583_87162_143	143	66	56	23
1683_79181_88760_113		0	0	113	1			1657_77583_87162_144	144	39	9	0
1683_79181_88760_114		0	0	114	0			1657_77583_87162_145	145	70	41	10
1683_79181_88760_115		0	0	115	0			1657_77583_87162_146	146	42	22	3
1683_79181_88760_116		0	0	116	0			1657_77583_87162_147	147	46	87	14
1683_79181_88760_117		0	0	117	0			1657_77583_87162_148	148	47	3	2
1683_79181_88760_118		0	0	118	2			1657_77583_87162_149	149	40	11	3
1683_79181_88760_119		0	0	119	0			1657_77583_87162_15	15	33	29	3
1683_79181_88760_12		0	0	12	0			1657_77583_87162_150	150	82	85	8
1683_79181_88760_120		0	0	120	0			1657_77583_87162_151	151	28	66	3
1683_79181_88760_121		0	0	121	0			1657_77583_87162_152	152	53	4	0
1683_79181_88760_122		0	0	122	1			1657_77583_87162_153	153	44	23	10
1683_79181_88760_123		0	0	123	0			1657_77583_87162_154	154	38	7	2
1683_79181_88760_124		0	0	124	0			1657_77583_87162_155	155	31	41	6
1683_79181_88760_125		0	0	125	0			1657_77583_87162_156	156	20	6	1
1683_79181_88760_126		0	0	126	0			1657_77583_87162_157	157	19	7	0
1683_79181_88760_127		0	0	127	0			1657_77583_87162_158	158	47	69	7
1683_79181_88760_128		0	0	128	0			1657_77583_87162_159	159	41	40	6
1683_79181_88760_129		0	0	129	1			1657_77583_87162_16	16	35	42	4
1683_79181_88760_13		0	0	13	0			1657_77583_87162_160	160	84	82	11
1683_79181_88760_130		0	0	130	0			1657_77583_87162_161	161	79	118	11
1683_79181_88760_131		0	0	131	0			1657_77583_87162_162	162	111	34	12
1683_79181_88760_132		0	0	132	0			1657_77583_87162_163	163	23	19	1
1683_79181_88760_133		0	0	133	0			1657_77583_87162_164	164	30	85	6
1683_79181_88760_134		0	0	134	0			1657_77583_87162_165	165	26	48	4
1683_79181_88760_135		0	0	135	0			1657_77583_87162_166	166	38	13	0
1683_79181_88760_136		0	0	136	0			1657_77583_87162_167	167	66	45	2
1683_79181_88760_137		0	0	137	4			1657_77583_87162_168	168	30	31	0
1683_79181_88760_138		0	0	138	0			1657_77583_87162_169	169	40	58	11
1683_79181_88760_139		0	0	139	0			1657_77583_87162_17	17	30	37	1
1683_79181_88760_14		0	0	14	0			1657_77583_87162_170	170	10	27	5
1683_79181_88760_140		0	0	140	0			1657_77583_87162_171	171	9	0	0
1683_79181_88760_141		0	0	141	0			1657_77583_87162_18	18	34	46	4
1683_79181_88760_142		0	0	142	0			1657_77583_87162_19	19	29	2	0
1683_79181_88760_143		0	1	143	0			1657_77583_87162_2	2	15	4	1
1683_79181_88760_144		0	0	144	0			1657_77583_87162_20	20	23	56	2
1683_79181_88760_145		0	0	145	0			1657_77583_87162_21	21	33	35	13
1683_79181_88760_146		0	0	146	0			1657_77583_87162_22	22	61	22	3
1683_79181_88760_147		0	0	147	0			1657_77583_87162_23	23	18	2	0
1683_79181_88760_148		0	0	148	0			1657_77583_87162_24	24	44	18	1
1683_79181_88760_149		0	0	149	0			1657_77583_87162_25	25	38	1	0
1683_79181_88760_15		0	0	15	0			1657_77583_87162_26	26	42	45	6
1683_79181_88760_150		0	0	150	0			1657_77583_87162_27	27	75	67	4
1683_79181_88760_151		0	0	151	0			1657_77583_87162_28	28	73	20	3
1683_79181_88760_152		0	0	152	0			1657_77583_87162_29	29	23	9	0
1683_79181_88760_153		0	0	153	0			1657_77583_87162_3	3	25	18	1
1683_79181_88760_154		0	0	154	0			1657_77583_87162_30	30	51	7	2
1683_79181_88760_155		0	0	155	0			1657_77583_87162_31	31	27	52	3
1683_79181_88760_156		0	3	156	0			1657_77583_87162_32	32	33	4	0
1683_79181_88760_157		0	0	157	0			1657_77583_87162_33	33	35	36	9
1683_79181_88760_158		0	0	158	0			1657_77583_87162_34	34	27	46	5
[truncated: 5,229 more rows]

## Sheet: Fig1G
	Figure. 1
	Fig1 G
	ZFP161 & r-H2AX						ZFP161 & r-H2AX
	Mock						HU treatment
ATF	1
1	13
Calculation applied: None
Name [Measurement Set Info]=Nuclear Foci Module
Cell ID	Cell: Green + Red Spots Count (Nuclear Foci Module)	Cell: Green Spots Count (Nuclear Foci Module)	Cell: ObjectID (Nuclear Foci Module)	Cell: Red Spots Count (Nuclear Foci Module)			Cell ID	Cell: ObjectID (Nuclear Foci Module)	Cell: Green Spots Count (Nuclear Foci Module)	Cell: Red Spots Count (Nuclear Foci Module)	Cell: Green + Red Spots Count (Nuclear Foci Module)
1684_79206_88785_1	0	0	1	0			1659_77667_87246_1	1	11	0	0
1684_79206_88785_10	0	0	10	1			1659_77667_87246_10	10	33	17	3
1684_79206_88785_100	0	0	100	1			1659_77667_87246_100	100	27	8	1
1684_79206_88785_101	0	0	101	1			1659_77667_87246_101	101	12	0	0
1684_79206_88785_102	0	0	102	0			1659_77667_87246_102	102	24	26	4
1684_79206_88785_103	0	0	103	0			1659_77667_87246_103	103	39	2	0
1684_79206_88785_104	0	0	104	0			1659_77667_87246_104	104	31	48	2
1684_79206_88785_105	0	0	105	1			1659_77667_87246_105	105	21	44	6
1684_79206_88785_106	0	0	106	0			1659_77667_87246_106	106	17	5	0
1684_79206_88785_107	0	0	107	1			1659_77667_87246_107	107	20	28	0
1684_79206_88785_108	0	0	108	0			1659_77667_87246_108	108	15	38	1
1684_79206_88785_109	0	0	109	0			1659_77667_87246_109	109	15	35	3
1684_79206_88785_11	0	0	11	0			1659_77667_87246_11	11	31	1	0
1684_79206_88785_110	0	0	110	0			1659_77667_87246_110	110	7	13	0		7168	7141		750	2008
1684_79206_88785_111	0	0	111	1			1659_77667_87246_111	111	19	12	1			27		1970	712
1684_79206_88785_112	0	0	112	0			1659_77667_87246_112	112	23	14	1
1684_79206_88785_113	0	0	113	0			1659_77667_87246_113	113	28	83	13			99.6233		27.5735	73.8235
1684_79206_88785_114	0	0	114	0			1659_77667_87246_114	114	10	6	0			0.376674		72.4265	26.1765
1684_79206_88785_115	0	0	115	0			1659_77667_87246_115	115	10	24	0
1684_79206_88785_116	0	0	116	0			1659_77667_87246_116	116	6	19	2			Un tx	HU
1684_79206_88785_117	0	0	117	0			1659_77667_87246_117	117	20	19	3		ZFP161 & r-H2AX co-localize %	0.376674	72.4265
1684_79206_88785_118	0	0	118	0			1659_77667_87246_118	118	7	35	0
1684_79206_88785_119	0	0	119	0			1659_77667_87246_119	119	3	20	0
1684_79206_88785_12	0	0	12	1			1659_77667_87246_12	12	21	3	0
1684_79206_88785_120	0	0	120	0			1659_77667_87246_120	120	2	13	0
1684_79206_88785_121	0	0	121	2			1659_77667_87246_13	13	45	19	1
1684_79206_88785_122	0	0	122	0			1659_77667_87246_14	14	39	13	0
1684_79206_88785_123	0	0	123	1			1659_77667_87246_15	15	59	40	4
1684_79206_88785_124	0	0	124	0			1659_77667_87246_16	16	30	62	4
1684_79206_88785_125	0	0	125	0			1659_77667_87246_17	17	52	10	1
1684_79206_88785_126	0	0	126	0			1659_77667_87246_18	18	30	46	8
1684_79206_88785_127	0	0	127	2			1659_77667_87246_19	19	10	1	0
1684_79206_88785_128	0	0	128	0			1659_77667_87246_2	2	14	19	0
1684_79206_88785_129	0	0	129	0			1659_77667_87246_20	20	45	2	1
1684_79206_88785_13	0	0	13	0			1659_77667_87246_21	21	48	55	8
1684_79206_88785_130	0	0	130	0			1659_77667_87246_22	22	15	22	2
1684_79206_88785_131	0	0	131	2			1659_77667_87246_23	23	32	4	0
1684_79206_88785_132	0	0	132	0			1659_77667_87246_24	24	15	4	0
1684_79206_88785_133	0	0	133	0			1659_77667_87246_25	25	50	83	16
1684_79206_88785_134	0	0	134	1			1659_77667_87246_26	26	20	67	2
1684_79206_88785_135	0	0	135	0			1659_77667_87246_27	27	34	15	0
1684_79206_88785_136	0	0	136	0			1659_77667_87246_28	28	50	10	1
1684_79206_88785_137	0	0	137	0			1659_77667_87246_29	29	31	43	2
1684_79206_88785_138	0	0	138	0			1659_77667_87246_3	3	8	6	0
1684_79206_88785_139	0	0	139	0			1659_77667_87246_30	30	43	53	5
1684_79206_88785_14	0	0	14	0			1659_77667_87246_31	31	58	45	6
1684_79206_88785_140	0	0	140	0			1659_77667_87246_32	32	50	47	16
1684_79206_88785_141	0	0	141	0			1659_77667_87246_33	33	37	23	1
1684_79206_88785_142	0	0	142	0			1659_77667_87246_34	34	46	23	1
1684_79206_88785_143	0	0	143	0			1659_77667_87246_35	35	108	52	8
1684_79206_88785_144	0	0	144	0			1659_77667_87246_36	36	58	4	0
1684_79206_88785_145	0	0	145	0			1659_77667_87246_37	37	47	17	4
1684_79206_88785_146	0	0	146	0			1659_77667_87246_38	38	51	56	10
1684_79206_88785_147	0	0	147	0			1659_77667_87246_39	39	64	27	6
1684_79206_88785_148	0	0	148	0			1659_77667_87246_4	4	4	9	0
1684_79206_88785_149	0	0	149	1			1659_77667_87246_40	40	65	45	9
1684_79206_88785_15	0	0	15	0			1659_77667_87246_41	41	23	31	7
1684_79206_88785_150	1	1	150	3			1659_77667_87246_42	42	44	2	0
1684_79206_88785_151	0	0	151	1			1659_77667_87246_43	43	41	53	7
1684_79206_88785_152	0	0	152	0			1659_77667_87246_44	44	43	72	8
1684_79206_88785_153	0	0	153	9			1659_77667_87246_45	45	47	19	2
1684_79206_88785_154	0	0	154	0			1659_77667_87246_46	46	60	76	11
1684_79206_88785_155	0	0	155	0			1659_77667_87246_47	47	65	31	7
1684_79206_88785_156	0	0	156	1			1659_77667_87246_48	48	50	23	1
1684_79206_88785_157	0	0	157	0			1659_77667_87246_49	49	35	9	1
1684_79206_88785_158	0	0	158	0			1659_77667_87246_5	5	34	18	0
1684_79206_88785_159	0	0	159	3			1659_77667_87246_50	50	55	9	2
1684_79206_88785_16	0	0	16	0			1659_77667_87246_51	51	38	39	0
1684_79206_88785_160	0	0	160	1			1659_77667_87246_52	52	12	14	0
1684_79206_88785_161	0	0	161	3			1659_77667_87246_53	53	60	42	13
1684_79206_88785_162	0	0	162	1			1659_77667_87246_54	54	66	9	1
1684_79206_88785_163	0	0	163	0			1659_77667_87246_55	55	59	11	2
1684_79206_88785_164	0	0	164	0			1659_77667_87246_56	56	67	35	37
1684_79206_88785_165	0	0	165	0			1659_77667_87246_57	57	63	4	4
1684_79206_88785_166	0	0	166	0			1659_77667_87246_58	58	33	24	12
1684_79206_88785_167	0	0	167	0			1659_77667_87246_59	59	72	35	1
1684_79206_88785_168	0	0	168	0			1659_77667_87246_6	6	91	36	1
1684_79206_88785_169	0	0	169	0			1659_77667_87246_60	60	26	52	6
1684_79206_88785_17	0	0	17	0			1659_77667_87246_61	61	34	35	5
1684_79206_88785_170	0	0	170	0			1659_77667_87246_62	62	34	73	11
1684_79206_88785_171	0	0	171	0			1659_77667_87246_63	63	43	50	4
1684_79206_88785_172	0	0	172	0			1659_77667_87246_64	64	44	62	9
1684_79206_88785_173	0	0	173	0			1659_77667_87246_65	65	74	54	5
1684_79206_88785_174	0	0	174	1			1659_77667_87246_66	66	67	5	4
1684_79206_88785_175	0	0	175	1			1659_77667_87246_67	67	23	3	0
1684_79206_88785_176	0	0	176	0			1659_77667_87246_68	68	47	2	1
1684_79206_88785_177	0	0	177	0			1659_77667_87246_69	69	46	26	5
1684_79206_88785_178	0	0	178	0			1659_77667_87246_7	7	26	15	0
1684_79206_88785_179	0	0	179	0			1659_77667_87246_70	70	37	4	2
1684_79206_88785_18	0	0	18	0			1659_77667_87246_71	71	61	45	3
1684_79206_88785_180	0	0	180	1			1659_77667_87246_72	72	36	6	0
1684_79206_88785_181	0	0	181	0			1659_77667_87246_73	73	42	59	5
1684_79206_88785_182	0	0	182	0			1659_77667_87246_74	74	69	16	1
1684_79206_88785_183	0	0	183	0			1659_77667_87246_75	75	74	46	4
1684_79206_88785_184	0	0	184	0			1659_77667_87246_76	76	41	20	1
1684_79206_88785_185	0	0	185	0			1659_77667_87246_77	77	36	30	2
1684_79206_88785_186	0	0	186	0			1659_77667_87246_78	78	23	2	0
1684_79206_88785_187	0	0	187	0			1659_77667_87246_79	79	42	60	10
1684_79206_88785_188	0	0	188	1			1659_77667_87246_8	8	18	1	0
1684_79206_88785_189	0	0	189	0			1659_77667_87246_80	80	34	62	11
1684_79206_88785_19	0	0	19	0			1659_77667_87246_81	81	33	21	2
1684_79206_88785_190	0	0	190	1			1659_77667_87246_82	82	48	6	1
1684_79206_88785_191	0	0	191	0			1659_77667_87246_83	83	32	1	0
1684_79206_88785_192	0	0	192	0			1659_77667_87246_84	84	23	35	1
1684_79206_88785_193	0	0	193	0			1659_77667_87246_85	85	39	37	2
1684_79206_88785_194	0	0	194	0			1659_77667_87246_86	86	41	6	0
1684_79206_88785_195	0	0	195	0			1659_77667_87246_87	87	43	12	2
1684_79206_88785_196	0	0	196	0			1659_77667_87246_88	88	22	30	7
1684_79206_88785_197	0	0	197	0			1659_77667_87246_89	89	45	50	15
1684_79206_88785_198	0	0	198	1			1659_77667_87246_9	9	37	1	0
1684_79206_88785_199	0	0	199	0			1659_77667_87246_90	90	34	3	0
1684_79206_88785_2	0	0	2	0			1659_77667_87246_91	91	19	40	4
1684_79206_88785_20	0	0	20	0			1659_77667_87246_92	92	77	30	1
1684_79206_88785_200	0	0	200	3			1659_77667_87246_93	93	33	30	1
1684_79206_88785_201	0	0	201	0			1659_77667_87246_94	94	11	72	4
1684_79206_88785_202	0	0	202	1			1659_77667_87246_95	95	5	20	1
1684_79206_88785_203	0	0	203	1			1659_77667_87246_96	96	16	62	5
1684_79206_88785_204	0	0	204	0			1659_77667_87246_97	97	35	28	2
1684_79206_88785_205	0	0	205	7			1659_77667_87246_98	98	44	81	6
1684_79206_88785_206	0	0	206	0			1659_77667_87246_99	99	32	54	4
1684_79206_88785_207	0	0	207	0			1659_77668_87247_1	1	10	12	0
1684_79206_88785_208	0	0	208	0			1659_77668_87247_10	10	17	19	1
1684_79206_88785_209	0	0	209	0			1659_77668_87247_100	100	61	83	8
1684_79206_88785_21	0	0	21	0			1659_77668_87247_101	101	56	53	6
1684_79206_88785_210	0	0	210	0			1659_77668_87247_102	102	46	17	0
1684_79206_88785_211	0	0	211	0			1659_77668_87247_103	103	19	1	0
1684_79206_88785_212	0	0	212	0			1659_77668_87247_104	104	42	10	1
1684_79206_88785_213	0	0	213	0			1659_77668_87247_105	105	50	29	8
1684_79206_88785_214	0	0	214	0			1659_77668_87247_106	106	42	55	11
1684_79206_88785_215	0	0	215	1			1659_77668_87247_107	107	42	2	0
1684_79206_88785_216	0	0	216	0			1659_77668_87247_108	108	54	57	4
1684_79206_88785_217	0	0	217	0			1659_77668_87247_109	109	139	23	5
1684_79206_88785_218	0	0	218	0			1659_77668_87247_11	11	25	16	2
1684_79206_88785_219	0	0	219	0			1659_77668_87247_110	110	44	3	0
1684_79206_88785_22	0	0	22	0			1659_77668_87247_111	111	51	28	1
1684_79206_88785_220	0	0	220	0			1659_77668_87247_112	112	33	6	0
1684_79206_88785_221	0	0	221	0			1659_77668_87247_113	113	7	2	0
1684_79206_88785_222	0	0	222	0			1659_77668_87247_114	114	61	35	1
1684_79206_88785_223	0	0	223	0			1659_77668_87247_115	115	29	60	4
1684_79206_88785_224	0	0	224	0			1659_77668_87247_116	116	25	29	0
1684_79206_88785_225	0	0	225	0			1659_77668_87247_117	117	34	3	0
1684_79206_88785_226	0	0	226	0			1659_77668_87247_118	118	15	21	0
1684_79206_88785_227	0	0	227	0			1659_77668_87247_119	119	49	6	1
1684_79206_88785_228	0	0	228	0			1659_77668_87247_12	12	22	34	2
1684_79206_88785_229	0	0	229	0			1659_77668_87247_120	120	36	40	2
1684_79206_88785_23	0	0	23	0			1659_77668_87247_121	121	37	20	0
1684_79206_88785_230	0	0	230	0			1659_77668_87247_122	122	27	0	0
1684_79206_88785_24	0	0	24	0			1659_77668_87247_123	123	12	44	1
1684_79206_88785_25	0	0	25	1			1659_77668_87247_124	124	28	0	0
1684_79206_88785_26	0	0	26	1			1659_77668_87247_125	125	11	41	1
1684_79206_88785_27	0	0	27	0			1659_77668_87247_126	126	31	8	1
1684_79206_88785_28	0	0	28	5			1659_77668_87247_127	127	4	0	0
1684_79206_88785_29	0	0	29	0			1659_77668_87247_128	128	16	7	0
1684_79206_88785_3	0	0	3	0			1659_77668_87247_13	13	18	1	0
1684_79206_88785_30	0	0	30	0			1659_77668_87247_14	14	16	17	0
1684_79206_88785_31	0	0	31	0			1659_77668_87247_15	15	35	31	0
1684_79206_88785_32	0	0	32	0			1659_77668_87247_16	16	17	25	0
1684_79206_88785_33	0	0	33	0			1659_77668_87247_17	17	17	17	2
1684_79206_88785_34	0	0	34	0			1659_77668_87247_18	18	74	5	0
1684_79206_88785_35	0	0	35	0			1659_77668_87247_19	19	24	10	0
1684_79206_88785_36	0	0	36	0			1659_77668_87247_2	2	35	25	3
1684_79206_88785_37	0	0	37	0			1659_77668_87247_20	20	21	2	0
1684_79206_88785_38	0	0	38	0			1659_77668_87247_21	21	29	16	3
1684_79206_88785_39	0	0	39	0			1659_77668_87247_22	22	19	41	2
1684_79206_88785_4	0	0	4	0			1659_77668_87247_23	23	12	9	0
1684_79206_88785_40	0	0	40	0			1659_77668_87247_24	24	41	24	0
1684_79206_88785_41	0	0	41	0			1659_77668_87247_25	25	48	32	5
1684_79206_88785_42	0	0	42	2			1659_77668_87247_26	26	86	41	4
1684_79206_88785_43	0	0	43	0			1659_77668_87247_27	27	31	3	0
1684_79206_88785_44	0	0	44	0			1659_77668_87247_28	28	28	17	0
1684_79206_88785_45	0	0	45	0			1659_77668_87247_29	29	10	108	2
1684_79206_88785_46	0	0	46	0			1659_77668_87247_3	3	12	2	0
1684_79206_88785_47	0	0	47	0			1659_77668_87247_30	30	93	31	53
1684_79206_88785_48	0	0	48	0			1659_77668_87247_31	31	30	57	6
1684_79206_88785_49	0	0	49	0			1659_77668_87247_32	32	35	86	7
1684_79206_88785_5	0	0	5	0			1659_77668_87247_33	33	94	69	17
1684_79206_88785_50	0	0	50	1			1659_77668_87247_34	34	77	39	21
1684_79206_88785_51	0	0	51	0			1659_77668_87247_35	35	73	31	0
1684_79206_88785_52	0	0	52	0			1659_77668_87247_36	36	8	4	0
1684_79206_88785_53	0	0	53	0			1659_77668_87247_37	37	50	27	7
1684_79206_88785_54	0	0	54	0			1659_77668_87247_38	38	35	19	2
1684_79206_88785_55	0	0	55	0			1659_77668_87247_39	39	33	36	0
1684_79206_88785_56	0	0	56	0			1659_77668_87247_4	4	5	2	0
1684_79206_88785_57	0	0	57	1			1659_77668_87247_40	40	39	49	11
1684_79206_88785_58	0	0	58	0			1659_77668_87247_41	41	49	29	3
1684_79206_88785_59	0	0	59	0			1659_77668_87247_42	42	110	67	6
1684_79206_88785_6	0	0	6	0			1659_77668_87247_43	43	30	2	1
1684_79206_88785_60	0	0	60	0			1659_77668_87247_44	44	29	36	0
1684_79206_88785_61	0	0	61	2			1659_77668_87247_45	45	35	35	4
1684_79206_88785_62	0	0	62	0			1659_77668_87247_46	46	68	69	3
1684_79206_88785_63	0	0	63	0			1659_77668_87247_47	47	55	18	2
1684_79206_88785_64	0	0	64	2			1659_77668_87247_48	48	53	35	5
1684_79206_88785_65	0	0	65	0			1659_77668_87247_49	49	41	7	0
1684_79206_88785_66	0	0	66	1			1659_77668_87247_5	5	5	0	0
1684_79206_88785_67	0	0	67	0			1659_77668_87247_50	50	32	62	12
1684_79206_88785_68	0	0	68	1			1659_77668_87247_51	51	59	6	0
1684_79206_88785_69	0	0	69	0			1659_77668_87247_52	52	51	52	7
1684_79206_88785_7	0	0	7	0			1659_77668_87247_53	53	31	16	1
1684_79206_88785_70	0	0	70	0			1659_77668_87247_54	54	45	4	3
1684_79206_88785_71	0	0	71	0			1659_77668_87247_55	55	76	19	2
1684_79206_88785_72	0	0	72	0			1659_77668_87247_56	56	44	65	7
1684_79206_88785_73	0	0	73	0			1659_77668_87247_57	57	72	47	4
1684_79206_88785_74	0	0	74	3			1659_77668_87247_58	58	33	46	2
1684_79206_88785_75	0	0	75	0			1659_77668_87247_59	59	44	49	3
1684_79206_88785_76	0	0	76	0			1659_77668_87247_6	6	7	0	0
1684_79206_88785_77	0	0	77	0			1659_77668_87247_60	60	49	14	4
1684_79206_88785_78	0	0	78	1			1659_77668_87247_61	61	58	61	12
1684_79206_88785_79	0	0	79	1			1659_77668_87247_62	62	8	20	1
1684_79206_88785_8	0	0	8	0			1659_77668_87247_63	63	95	63	17
1684_79206_88785_80	0	0	80	0			1659_77668_87247_64	64	43	6	0
1684_79206_88785_81	0	0	81	0			1659_77668_87247_65	65	9	17	3
1684_79206_88785_82	0	0	82	1			1659_77668_87247_66	66	82	38	4
1684_79206_88785_83	0	0	83	0			1659_77668_87247_67	67	37	31	0
1684_79206_88785_84	0	0	84	0			1659_77668_87247_68	68	23	42	4
1684_79206_88785_85	0	0	85	0			1659_77668_87247_69	69	60	66	9
1684_79206_88785_86	0	0	86	0			1659_77668_87247_7	7	20	0	0
1684_79206_88785_87	0	0	87	0			1659_77668_87247_70	70	67	32	5
1684_79206_88785_88	0	0	88	0			1659_77668_87247_71	71	46	59	7
1684_79206_88785_89	0	0	89	0			1659_77668_87247_72	72	43	33	1
1684_79206_88785_9	0	0	9	1			1659_77668_87247_73	73	74	15	3
1684_79206_88785_90	0	0	90	1			1659_77668_87247_74	74	44	53	4
1684_79206_88785_91	0	0	91	3			1659_77668_87247_75	75	3	2	0
1684_79206_88785_92	0	0	92	0			1659_77668_87247_76	76	67	20	1
1684_79206_88785_93	0	0	93	1			1659_77668_87247_77	77	39	90	1
1684_79206_88785_94	0	0	94	0			1659_77668_87247_78	78	42	69	6
1684_79206_88785_95	0	0	95	0			1659_77668_87247_79	79	41	25	2
1684_79206_88785_96	0	0	96	0			1659_77668_87247_8	8	14	36	2
1684_79206_88785_97	0	0	97	0			1659_77668_87247_80	80	41	60	5
1684_79206_88785_98	0	0	98	0			1659_77668_87247_81	81	20	57	3
1684_79206_88785_99	0	0	99	0			1659_77668_87247_82	82	39	53	8
1684_79207_88786_1	0	0	1	0			1659_77668_87247_83	83	48	20	5
1684_79207_88786_10	0	0	10	0			1659_77668_87247_84	84	24	42	4
1684_79207_88786_100	0	0	100	0			1659_77668_87247_85	85	9	28	2
1684_79207_88786_101	2	2	101	1			1659_77668_87247_86	86	74	72	4
1684_79207_88786_102	0	0	102	0			1659_77668_87247_87	87	45	31	4
1684_79207_88786_103	0	0	103	0			1659_77668_87247_88	88	87	42	4
1684_79207_88786_104	0	0	104	1			1659_77668_87247_89	89	28	0	0
1684_79207_88786_105	0	0	105	0			1659_77668_87247_9	9	32	48	1
1684_79207_88786_106	0	0	106	1			1659_77668_87247_90	90	34	23	2
1684_79207_88786_107	0	0	107	3			1659_77668_87247_91	91	54	7	4
1684_79207_88786_108	0	0	108	1			1659_77668_87247_92	92	4	24	3
1684_79207_88786_109	0	0	109	1			1659_77668_87247_93	93	30	2	0
1684_79207_88786_11	0	0	11	0			1659_77668_87247_94	94	31	7	2
1684_79207_88786_110	0	0	110	0			1659_77668_87247_95	95	53	61	4
1684_79207_88786_111	0	0	111	2			1659_77668_87247_96	96	34	45	4
1684_79207_88786_112	0	0	112	2			1659_77668_87247_97	97	44	7	0
1684_79207_88786_113	0	0	113	0			1659_77668_87247_98	98	20	58	4
1684_79207_88786_114	0	0	114	2			1659_77668_87247_99	99	36	2	0
1684_79207_88786_115	0	0	115	0			1659_77669_87248_1	1	3	0	0
1684_79207_88786_116	0	0	116	2			1659_77669_87248_10	10	20	3	0
1684_79207_88786_117	0	0	117	1			1659_77669_87248_100	100	23	46	2
1684_79207_88786_118	0	0	118	0			1659_77669_87248_101	101	9	27	0
1684_79207_88786_119	0	0	119	1			1659_77669_87248_102	102	32	66	11
1684_79207_88786_12	0	0	12	0			1659_77669_87248_103	103	18	30	0
1684_79207_88786_120	0	0	120	0			1659_77669_87248_104	104	24	41	1
1684_79207_88786_121	0	0	121	0			1659_77669_87248_105	105	20	44	3
1684_79207_88786_122	0	0	122	0			1659_77669_87248_106	106	32	58	4
1684_79207_88786_123	0	0	123	1			1659_77669_87248_107	107	23	17	3
1684_79207_88786_124	0	0	124	0			1659_77669_87248_108	108	24	21	0
1684_79207_88786_125	0	0	125	1			1659_77669_87248_109	109	22	61	6
1684_79207_88786_126	0	0	126	0			1659_77669_87248_11	11	22	25	2
1684_79207_88786_127	0	0	127	0			1659_77669_87248_110	110	18	1	0
1684_79207_88786_128	0	0	128	1			1659_77669_87248_111	111	7	7	0
1684_79207_88786_129	0	0	129	0			1659_77669_87248_112	112	1	7	0
1684_79207_88786_13	0	0	13	1			1659_77669_87248_113	113	4	7	0
1684_79207_88786_130	0	0	130	0			1659_77669_87248_12	12	44	39	14
1684_79207_88786_131	0	0	131	0			1659_77669_87248_13	13	25	67	12
1684_79207_88786_132	0	0	132	0			1659_77669_87248_14	14	9	8	0
1684_79207_88786_133	0	0	133	3			1659_77669_87248_15	15	38	43	3
1684_79207_88786_134	0	0	134	3			1659_77669_87248_16	16	21	68	3
1684_79207_88786_135	0	0	135	0			1659_77669_87248_17	17	18	38	0
1684_79207_88786_136	0	0	136	3			1659_77669_87248_18	18	38	41	1
1684_79207_88786_137	0	0	137	0			1659_77669_87248_19	19	49	26	2
1684_79207_88786_138	0	0	138	1			1659_77669_87248_2	2	11	5	0
1684_79207_88786_139	0	0	139	0			1659_77669_87248_20	20	20	47	1
1684_79207_88786_14	0	0	14	0			1659_77669_87248_21	21	18	0	0
1684_79207_88786_140	0	0	140	0			1659_77669_87248_22	22	103	35	1
1684_79207_88786_141	0	0	141	0			1659_77669_87248_23	23	28	36	1
1684_79207_88786_142	0	0	142	0			1659_77669_87248_24	24	45	24	24
1684_79207_88786_143	0	0	143	0			1659_77669_87248_25	25	14	5	0
1684_79207_88786_144	0	0	144	0			1659_77669_87248_26	26	30	38	2
1684_79207_88786_145	0	0	145	0			1659_77669_87248_27	27	16	64	3
1684_79207_88786_146	0	0	146	2			1659_77669_87248_28	28	33	36	10
1684_79207_88786_147	0	0	147	1			1659_77669_87248_29	29	43	62	11
1684_79207_88786_148	0	0	148	0			1659_77669_87248_3	3	9	26	0
1684_79207_88786_149	0	0	149	0			1659_77669_87248_30	30	37	18	2
1684_79207_88786_15	0	0	15	1			1659_77669_87248_31	31	88	59	13
1684_79207_88786_150	0	0	150	0			1659_77669_87248_32	32	39	11	0
1684_79207_88786_151	0	1	151	1			1659_77669_87248_33	33	23	46	8
1684_79207_88786_152	0	0	152	1			1659_77669_87248_34	34	12	7	0
1684_79207_88786_153	0	0	153	0			1659_77669_87248_35	35	16	38	1
1684_79207_88786_154	0	0	154	0			1659_77669_87248_36	36	26	33	4
1684_79207_88786_155	0	0	155	0			1659_77669_87248_37	37	44	24	4
1684_79207_88786_156	0	0	156	2			1659_77669_87248_38	38	36	37	3
1684_79207_88786_157	0	0	157	0			1659_77669_87248_39	39	48	21	3
1684_79207_88786_158	0	0	158	0			1659_77669_87248_4	4	14	9	1
1684_79207_88786_159	0	0	159	0			1659_77669_87248_40	40	14	36	0
1684_79207_88786_16	0	0	16	0			1659_77669_87248_41	41	24	89	1
1684_79207_88786_160	0	0	160	0			1659_77669_87248_42	42	67	38	4
1684_79207_88786_161	0	0	161	0			1659_77669_87248_43	43	30	26	1
1684_79207_88786_162	0	0	162	0			1659_77669_87248_44	44	31	43	7
1684_79207_88786_163	0	0	163	0			1659_77669_87248_45	45	15	10	0
1684_79207_88786_164	0	0	164	0			1659_77669_87248_46	46	55	39	17
1684_79207_88786_165	0	0	165	1			1659_77669_87248_47	47	55	44	2
1684_79207_88786_166	0	0	166	0			1659_77669_87248_48	48	20	23	0
1684_79207_88786_167	0	0	167	0			1659_77669_87248_49	49	30	24	1
1684_79207_88786_168	0	0	168	1			1659_77669_87248_5	5	9	6	0
1684_79207_88786_169	0	0	169	0			1659_77669_87248_50	50	58	44	9
1684_79207_88786_17	0	0	17	0			1659_77669_87248_51	51	23	50	4
1684_79207_88786_170	0	0	170	2			1659_77669_87248_52	52	21	18	0
1684_79207_88786_171	0	0	171	0			1659_77669_87248_53	53	31	26	3
1684_79207_88786_172	0	0	172	0			1659_77669_87248_54	54	46	46	3
1684_79207_88786_173	0	0	173	0			1659_77669_87248_55	55	29	50	4
1684_79207_88786_174	0	0	174	0			1659_77669_87248_56	56	47	24	1
1684_79207_88786_175	0	0	175	2			1659_77669_87248_57	57	36	13	0
1684_79207_88786_176	0	0	176	0			1659_77669_87248_58	58	11	13	0
1684_79207_88786_177	0	0	177	0			1659_77669_87248_59	59	38	14	4
1684_79207_88786_178	0	0	178	0			1659_77669_87248_6	6	5	10	0
1684_79207_88786_18	0	0	18	0			1659_77669_87248_60	60	31	51	5
1684_79207_88786_19	0	0	19	0			1659_77669_87248_61	61	12	51	1
1684_79207_88786_2	0	0	2	0			1659_77669_87248_62	62	23	31	0
1684_79207_88786_20	0	0	20	0			1659_77669_87248_63	63	36	8	1
1684_79207_88786_21	0	0	21	0			1659_77669_87248_64	64	40	9	1
1684_79207_88786_22	0	0	22	1			1659_77669_87248_65	65	9	6	1
1684_79207_88786_23	0	0	23	0			1659_77669_87248_66	66	41	15	2
1684_79207_88786_24	0	0	24	0			1659_77669_87248_67	67	27	45	2
1684_79207_88786_25	0	0	25	0			1659_77669_87248_68	68	25	10	0
1684_79207_88786_26	0	0	26	0			1659_77669_87248_69	69	57	40	3
1684_79207_88786_27	0	0	27	0			1659_77669_87248_7	7	28	20	0
1684_79207_88786_28	0	0	28	0			1659_77669_87248_70	70	24	88	4
1684_79207_88786_29	0	0	29	0			1659_77669_87248_71	71	33	7	1
1684_79207_88786_3	0	0	3	0			1659_77669_87248_72	72	48	16	1
1684_79207_88786_30	0	0	30	0			1659_77669_87248_73	73	23	41	1
1684_79207_88786_31	0	0	31	1			1659_77669_87248_74	74	32	60	6
1684_79207_88786_32	0	0	32	0			1659_77669_87248_75	75	18	21	1
1684_79207_88786_33	0	0	33	1			1659_77669_87248_76	76	44	58	9
1684_79207_88786_34	0	0	34	1			1659_77669_87248_77	77	48	53	8
1684_79207_88786_35	0	0	35	0			1659_77669_87248_78	78	52	21	2
1684_79207_88786_36	0	0	36	0			1659_77669_87248_79	79	22	12	0
1684_79207_88786_37	0	0	37	3			1659_77669_87248_8	8	13	32	1
1684_79207_88786_38	0	0	38	0			1659_77669_87248_80	80	61	13	0
1684_79207_88786_39	0	0	39	0			1659_77669_87248_81	81	19	16	1
1684_79207_88786_4	0	0	4	0			1659_77669_87248_82	82	26	75	4
1684_79207_88786_40	0	0	40	0			1659_77669_87248_83	83	15	3	0
1684_79207_88786_41	0	0	41	0			1659_77669_87248_84	84	31	2	0
1684_79207_88786_42	0	0	42	0			1659_77669_87248_85	85	31	66	5
1684_79207_88786_43	0	0	43	3			1659_77669_87248_86	86	33	7	0
1684_79207_88786_44	0	0	44	0			1659_77669_87248_87	87	26	50	2
1684_79207_88786_45	0	0	45	1			1659_77669_87248_88	88	34	76	6
1684_79207_88786_46	0	0	46	0			1659_77669_87248_89	89	28	70	6
1684_79207_88786_47	0	0	47	1			1659_77669_87248_9	9	26	41	2
1684_79207_88786_48	0	0	48	0			1659_77669_87248_90	90	38	43	9
1684_79207_88786_49	0	0	49	1			1659_77669_87248_91	91	32	9	0
1684_79207_88786_5	0	0	5	0			1659_77669_87248_92	92	21	39	1
1684_79207_88786_50	0	0	50	0			1659_77669_87248_93	93	60	56	6
1684_79207_88786_51	0	0	51	0			1659_77669_87248_94	94	24	0	0
1684_79207_88786_52	0	0	52	1			1659_77669_87248_95	95	18	27	1
1684_79207_88786_53	0	0	53	1			1659_77669_87248_96	96	45	69	5
1684_79207_88786_54	0	0	54	2			1659_77669_87248_97	97	30	12	0
1684_79207_88786_55	0	0	55	0			1659_77669_87248_98	98	23	12	3
1684_79207_88786_56	0	0	56	0			1659_77669_87248_99	99	40	37	2
1684_79207_88786_57	0	0	57	0			1659_77670_87249_1	1	18	17	0
1684_79207_88786_58	0	0	58	0			1659_77670_87249_10	10	10	14	0
1684_79207_88786_59	0	0	59	0			1659_77670_87249_11	11	22	35	5
1684_79207_88786_6	0	0	6	0			1659_77670_87249_12	12	13	27	0
1684_79207_88786_60	0	0	60	0			1659_77670_87249_13	13	30	9	0
1684_79207_88786_61	0	0	61	1			1659_77670_87249_14	14	33	56	9
1684_79207_88786_62	0	0	62	0			1659_77670_87249_15	15	42	44	10
1684_79207_88786_63	0	0	63	0			1659_77670_87249_16	16	56	47	5
1684_79207_88786_64	0	0	64	1			1659_77670_87249_17	17	9	44	0
1684_79207_88786_65	0	0	65	0			1659_77670_87249_18	18	28	5	0
1684_79207_88786_66	0	0	66	0			1659_77670_87249_19	19	15	29	2
1684_79207_88786_67	0	0	67	2			1659_77670_87249_2	2	34	12	1
1684_79207_88786_68	0	0	68	0			1659_77670_87249_20	20	16	50	2
1684_79207_88786_69	0	0	69	0			1659_77670_87249_21	21	37	5	0
1684_79207_88786_7	0	0	7	1			1659_77670_87249_22	22	21	37	5
1684_79207_88786_70	0	0	70	1			1659_77670_87249_23	23	53	47	3
1684_79207_88786_71	0	0	71	0			1659_77670_87249_24	24	14	23	2
1684_79207_88786_72	0	0	72	1			1659_77670_87249_25	25	24	50	4
1684_79207_88786_73	0	0	73	0			1659_77670_87249_26	26	23	5	1
1684_79207_88786_74	0	0	74	1			1659_77670_87249_27	27	32	80	2
1684_79207_88786_75	0	0	75	0			1659_77670_87249_28	28	22	106	9
1684_79207_88786_76	0	0	76	0			1659_77670_87249_29	29	23	10	2
1684_79207_88786_77	0	0	77	0			1659_77670_87249_3	3	8	4	0
1684_79207_88786_78	0	0	78	1			1659_77670_87249_30	30	35	1	0
1684_79207_88786_79	0	0	79	0			1659_77670_87249_31	31	37	15	0
1684_79207_88786_8	0	0	8	0			1659_77670_87249_32	32	22	1	0
1684_79207_88786_80	0	0	80	0			1659_77670_87249_33	33	38	34	1
1684_79207_88786_81	0	0	81	0			1659_77670_87249_34	34	38	23	1
1684_79207_88786_82	0	0	82	1			1659_77670_87249_35	35	31	31	5
1684_79207_88786_83	0	0	83	1			1659_77670_87249_36	36	29	82	1
1684_79207_88786_84	0	0	84	0			1659_77670_87249_37	37	29	53	4
1684_79207_88786_85	0	0	85	1			1659_77670_87249_38	38	21	51	0
1684_79207_88786_86	0	0	86	0			1659_77670_87249_39	39	16	10	1
1684_79207_88786_87	0	0	87	1			1659_77670_87249_4	4	6	9	0
1684_79207_88786_88	0	0	88	0			1659_77670_87249_40	40	57	25	3
1684_79207_88786_89	0	0	89	0			1659_77670_87249_41	41	72	34	0
1684_79207_88786_9	0	0	9	0			1659_77670_87249_42	42	26	59	9
1684_79207_88786_90	0	0	90	0			1659_77670_87249_43	43	8	29	1
1684_79207_88786_91	0	0	91	0			1659_77670_87249_44	44	31	71	5
1684_79207_88786_92	0	0	92	0			1659_77670_87249_45	45	63	12	2
1684_79207_88786_93	0	0	93	0			1659_77670_87249_46	46	33	66	14
1684_79207_88786_94	0	0	94	1			1659_77670_87249_47	47	42	91	2
1684_79207_88786_95	0	0	95	0			1659_77670_87249_48	48	27	52	2
1684_79207_88786_96	0	0	96	0			1659_77670_87249_49	49	15	31	2
1684_79207_88786_97	0	0	97	0			1659_77670_87249_5	5	27	21	0
1684_79207_88786_98	0	0	98	0			1659_77670_87249_50	50	43	44	6
1684_79207_88786_99	0	0	99	0			1659_77670_87249_51	51	16	19	0
1684_79208_88787_1	0	0	1	0			1659_77670_87249_52	52	36	44	3
1684_79208_88787_10	0	0	10	1			1659_77670_87249_53	53	42	32	1
1684_79208_88787_100	0	0	100	0			1659_77670_87249_54	54	33	43	4
1684_79208_88787_101	0	0	101	0			1659_77670_87249_55	55	18	41	1
1684_79208_88787_102	0	0	102	1			1659_77670_87249_56	56	26	50	2
1684_79208_88787_103	0	0	103	0			1659_77670_87249_57	57	26	55	7
1684_79208_88787_104	0	0	104	1			1659_77670_87249_58	58	35	38	2
1684_79208_88787_105	0	0	105	0			1659_77670_87249_59	59	32	68	8
1684_79208_88787_106	0	0	106	0			1659_77670_87249_6	6	12	47	3
1684_79208_88787_107	0	0	107	1			1659_77670_87249_60	60	14	38	0
1684_79208_88787_108	0	0	108	0			1659_77670_87249_61	61	12	11	0
1684_79208_88787_109	0	0	109	0			1659_77670_87249_62	62	33	11	0
1684_79208_88787_11	0	0	11	1			1659_77670_87249_63	63	29	0	0
1684_79208_88787_110	0	0	110	0			1659_77670_87249_64	64	45	28	1
1684_79208_88787_111	0	0	111	0			1659_77670_87249_65	65	57	30	1
1684_79208_88787_112	0	0	112	1			1659_77670_87249_66	66	37	9	1
1684_79208_88787_12	0	0	12	0			1659_77670_87249_67	67	40	14	4
1684_79208_88787_13	0	0	13	1			1659_77670_87249_68	68	41	49	0
1684_79208_88787_14	0	0	14	2			1659_77670_87249_69	69	31	33	2
1684_79208_88787_15	0	0	15	2			1659_77670_87249_7	7	8	6	0
1684_79208_88787_16	0	0	16	0			1659_77670_87249_70	70	16	1	0
1684_79208_88787_17	0	0	17	0			1659_77670_87249_71	71	38	25	0
1684_79208_88787_18	0	0	18	0			1659_77670_87249_72	72	7	7	0
1684_79208_88787_19	0	0	19	0			1659_77670_87249_73	73	50	39	14
1684_79208_88787_2	0	0	2	0			1659_77670_87249_74	74	15	34	1
1684_79208_88787_20	0	0	20	1			1659_77670_87249_75	75	6	30	0
1684_79208_88787_21	0	0	21	1			1659_77670_87249_76	76	54	61	2
1684_79208_88787_22	0	0	22	1			1659_77670_87249_77	77	21	3	1
1684_79208_88787_23	0	0	23	1			1659_77670_87249_78	78	50	3	0
1684_79208_88787_24	0	0	24	0			1659_77670_87249_79	79	22	45	1
1684_79208_88787_25	0	0	25	1			1659_77670_87249_8	8	27	62	5
1684_79208_88787_26	0	0	26	0			1659_77670_87249_80	80	36	60	2
1684_79208_88787_27	0	0	27	1			1659_77670_87249_81	81	6	23	0
1684_79208_88787_28	0	0	28	3			1659_77670_87249_82	82	16	20	0
1684_79208_88787_29	0	0	29	0			1659_77670_87249_83	83	14	36	1
1684_79208_88787_3	0	0	3	0			1659_77670_87249_84	84	13	4	1
1684_79208_88787_30	0	0	30	2			1659_77670_87249_85	85	4	3	0
1684_79208_88787_31	0	0	31	1			1659_77670_87249_86	86	4	4	0
1684_79208_88787_32	0	0	32	0			1659_77670_87249_87	87	3	14	0
1684_79208_88787_33	0	0	33	0			1659_77670_87249_88	88	7	9	0
1684_79208_88787_34	0	0	34	0			1659_77670_87249_89	89	4	6	0
1684_79208_88787_35	0	0	35	0			1659_77670_87249_9	9	20	9	0
1684_79208_88787_36	0	0	36	0			1659_77671_87250_1	1	8	7	0
1684_79208_88787_37	0	0	37	0			1659_77671_87250_10	10	46	6	1
1684_79208_88787_38	0	0	38	1			1659_77671_87250_100	100	48	6	0
1684_79208_88787_39	0	0	39	0			1659_77671_87250_101	101	59	17	2
1684_79208_88787_4	0	0	4	1			1659_77671_87250_102	102	22	4	0
1684_79208_88787_40	0	0	40	0			1659_77671_87250_103	103	35	2	0
1684_79208_88787_41	0	0	41	0			1659_77671_87250_104	104	28	44	2
1684_79208_88787_42	0	0	42	5			1659_77671_87250_105	105	51	6	1
1684_79208_88787_43	0	0	43	1			1659_77671_87250_106	106	18	27	1
1684_79208_88787_44	0	0	44	0			1659_77671_87250_107	107	45	7	0
1684_79208_88787_45	0	0	45	0			1659_77671_87250_108	108	24	87	6
1684_79208_88787_46	0	0	46	0			1659_77671_87250_109	109	22	39	2
1684_79208_88787_47	0	0	47	0			1659_77671_87250_11	11	15	24	0
1684_79208_88787_48	0	0	48	0			1659_77671_87250_110	110	33	3	0
1684_79208_88787_49	0	0	49	1			1659_77671_87250_111	111	24	4	0
1684_79208_88787_5	0	0	5	0			1659_77671_87250_112	112	5	2	0
1684_79208_88787_50	0	0	50	0			1659_77671_87250_113	113	21	21	1
1684_79208_88787_51	0	0	51	2			1659_77671_87250_114	114	5	1	0
1684_79208_88787_52	0	0	52	1			1659_77671_87250_12	12	27	48	12
1684_79208_88787_53	0	0	53	1			1659_77671_87250_13	13	5	15	3
1684_79208_88787_54	0	0	54	0			1659_77671_87250_14	14	16	50	1
1684_79208_88787_55	0	0	55	0			1659_77671_87250_15	15	33	0	0
1684_79208_88787_56	0	0	56	0			1659_77671_87250_16	16	33	5	0
1684_79208_88787_57	0	0	57	0			1659_77671_87250_17	17	23	56	0
1684_79208_88787_58	0	0	58	0			1659_77671_87250_18	18	49	2	0
1684_79208_88787_59	0	0	59	0			1659_77671_87250_19	19	25	4	0
1684_79208_88787_6	0	0	6	2			1659_77671_87250_2	2	40	10	1
1684_79208_88787_60	0	0	60	0			1659_77671_87250_20	20	12	38	6
1684_79208_88787_61	0	0	61	1			1659_77671_87250_21	21	17	2	0
1684_79208_88787_62	0	0	62	1			1659_77671_87250_22	22	61	26	2
1684_79208_88787_63	1	1	63	2			1659_77671_87250_23	23	46	1	0
1684_79208_88787_64	0	0	64	2			1659_77671_87250_24	24	9	0	0
1684_79208_88787_65	0	0	65	0			1659_77671_87250_25	25	42	34	3
1684_79208_88787_66	0	0	66	1			1659_77671_87250_26	26	46	51	2
1684_79208_88787_67	0	0	67	0			1659_77671_87250_27	27	53	30	5
1684_79208_88787_68	0	0	68	1			1659_77671_87250_28	28	54	49	4
1684_79208_88787_69	0	0	69	2			1659_77671_87250_29	29	54	64	6
1684_79208_88787_7	0	0	7	0			1659_77671_87250_3	3	24	14	0
1684_79208_88787_70	0	0	70	5			1659_77671_87250_30	30	45	23	3
1684_79208_88787_71	0	0	71	0			1659_77671_87250_31	31	71	22	6
1684_79208_88787_72	0	0	72	1			1659_77671_87250_32	32	41	7	1
1684_79208_88787_73	0	0	73	4			1659_77671_87250_33	33	31	40	10
1684_79208_88787_74	0	0	74	0			1659_77671_87250_34	34	53	24	4
1684_79208_88787_75	0	0	75	1			1659_77671_87250_35	35	67	19	0
1684_79208_88787_76	0	0	76	0			1659_77671_87250_36	36	59	42	3
1684_79208_88787_77	0	0	77	0			1659_77671_87250_37	37	64	18	2
1684_79208_88787_78	0	0	78	0			1659_77671_87250_38	38	52	51	14
1684_79208_88787_79	0	0	79	0			1659_77671_87250_39	39	51	25	3
1684_79208_88787_8	0	0	8	0			1659_77671_87250_4	4	46	19	0
1684_79208_88787_80	0	0	80	0			1659_77671_87250_40	40	26	15	1
1684_79208_88787_81	0	0	81	1			1659_77671_87250_41	41	70	27	4
1684_79208_88787_82	0	0	82	1			1659_77671_87250_42	42	41	33	1
1684_79208_88787_83	0	0	83	0			1659_77671_87250_43	43	23	0	0
1684_79208_88787_84	0	0	84	0			1659_77671_87250_44	44	47	10	1
1684_79208_88787_85	0	0	85	0			1659_77671_87250_45	45	39	45	4
1684_79208_88787_86	0	0	86	0			1659_77671_87250_46	46	7	1	2
1684_79208_88787_87	0	0	87	0			1659_77671_87250_47	47	44	45	1
1684_79208_88787_88	0	0	88	0			1659_77671_87250_48	48	94	2	0
1684_79208_88787_89	0	0	89	0			1659_77671_87250_49	49	74	46	5
1684_79208_88787_9	0	0	9	2			1659_77671_87250_5	5	27	64	5
1684_79208_88787_90	0	1	90	0			1659_77671_87250_50	50	53	56	11
1684_79208_88787_91	0	0	91	0			1659_77671_87250_51	51	52	48	9
1684_79208_88787_92	0	0	92	0			1659_77671_87250_52	52	43	32	7
1684_79208_88787_93	0	0	93	0			1659_77671_87250_53	53	47	56	10
1684_79208_88787_94	0	0	94	0			1659_77671_87250_54	54	46	2	0
1684_79208_88787_95	0	0	95	0			1659_77671_87250_55	55	14	11	2
1684_79208_88787_96	0	0	96	0			1659_77671_87250_56	56	105	1	0
1684_79208_88787_97	0	0	97	1			1659_77671_87250_57	57	28	70	10
1684_79208_88787_98	0	0	98	0			1659_77671_87250_58	58	47	52	6
1684_79208_88787_99	0	0	99	1			1659_77671_87250_59	59	44	22	5
1684_79209_88788_1	0	0	1	0			1659_77671_87250_6	6	16	14	0
1684_79209_88788_10	0	0	10	0			1659_77671_87250_60	60	36	56	1
1684_79209_88788_100	0	0	100	0			1659_77671_87250_61	61	62	41	4
1684_79209_88788_101	0	0	101	0			1659_77671_87250_62	62	67	60	5
1684_79209_88788_102	0	0	102	0			1659_77671_87250_63	63	27	10	0
1684_79209_88788_103	0	0	103	0			1659_77671_87250_64	64	18	15	0
1684_79209_88788_104	0	0	104	1			1659_77671_87250_65	65	38	5	0
1684_79209_88788_105	0	0	105	0			1659_77671_87250_66	66	48	4	1
1684_79209_88788_106	0	0	106	0			1659_77671_87250_67	67	27	64	2
1684_79209_88788_107	0	0	107	1			1659_77671_87250_68	68	4	5	0
1684_79209_88788_108	0	0	108	1			1659_77671_87250_69	69	55	23	4
1684_79209_88788_109	0	0	109	1			1659_77671_87250_7	7	31	5	0
1684_79209_88788_11	0	0	11	0			1659_77671_87250_70	70	33	6	0
1684_79209_88788_110	0	0	110	0			1659_77671_87250_71	71	39	3	0
1684_79209_88788_111	0	0	111	1			1659_77671_87250_72	72	65	31	3
1684_79209_88788_112	0	0	112	0			1659_77671_87250_73	73	46	45	9
1684_79209_88788_113	0	0	113	0			1659_77671_87250_74	74	18	31	1
1684_79209_88788_114	0	0	114	0			1659_77671_87250_75	75	63	55	2
1684_79209_88788_115	0	0	115	0			1659_77671_87250_76	76	47	60	14
1684_79209_88788_116	0	0	116	0			1659_77671_87250_77	77	50	49	4
1684_79209_88788_117	0	0	117	0			1659_77671_87250_78	78	43	15	1
1684_79209_88788_118	0	0	118	1			1659_77671_87250_79	79	37	7	0
1684_79209_88788_119	0	0	119	1			1659_77671_87250_8	8	36	3	0
1684_79209_88788_12	0	0	12	0			1659_77671_87250_80	80	37	44	4
1684_79209_88788_120	1	2	120	1			1659_77671_87250_81	81	91	11	0
1684_79209_88788_121	0	0	121	0			1659_77671_87250_82	82	48	29	3
1684_79209_88788_122	0	0	122	0			1659_77671_87250_83	83	32	54	14
1684_79209_88788_123	0	0	123	0			1659_77671_87250_84	84	32	52	5
1684_79209_88788_124	0	0	124	0			1659_77671_87250_85	85	42	57	15
1684_79209_88788_125	0	0	125	0			1659_77671_87250_86	86	50	65	7
1684_79209_88788_126	0	0	126	0			1659_77671_87250_87	87	29	28	4
1684_79209_88788_127	0	0	127	0			1659_77671_87250_88	88	28	26	1
1684_79209_88788_128	0	0	128	1			1659_77671_87250_89	89	47	44	5
1684_79209_88788_129	0	0	129	2			1659_77671_87250_9	9	41	5	0
1684_79209_88788_13	0	0	13	0			1659_77671_87250_90	90	43	8	1
1684_79209_88788_130	0	0	130	0			1659_77671_87250_91	91	44	1	0
1684_79209_88788_131	0	0	131	0			1659_77671_87250_92	92	5	20	2
1684_79209_88788_132	0	0	132	0			1659_77671_87250_93	93	72	17	3
1684_79209_88788_133	0	0	133	0			1659_77671_87250_94	94	58	50	15
1684_79209_88788_134	0	0	134	0			1659_77671_87250_95	95	68	62	17
1684_79209_88788_135	0	0	135	1			1659_77671_87250_96	96	11	11	0
1684_79209_88788_136	0	0	136	0			1659_77671_87250_97	97	17	25	0
1684_79209_88788_137	0	0	137	0			1659_77671_87250_98	98	51	3	0
1684_79209_88788_138	0	0	138	0			1659_77671_87250_99	99	43	24	1
1684_79209_88788_139	0	0	139	1			1659_77672_87251_1	1	32	6	0
1684_79209_88788_14	0	0	14	0			1659_77672_87251_10	10	19	24	1
1684_79209_88788_140	0	0	140	0			1659_77672_87251_100	100	29	10	0
1684_79209_88788_141	0	0	141	2			1659_77672_87251_101	101	26	17	2
1684_79209_88788_142	0	0	142	1			1659_77672_87251_102	102	26	13	0
1684_79209_88788_143	0	0	143	1			1659_77672_87251_103	103	35	31	5
1684_79209_88788_144	0	0	144	1			1659_77672_87251_104	104	33	22	0
1684_79209_88788_145	0	0	145	0			1659_77672_87251_105	105	21	16	1
1684_79209_88788_146	0	0	146	0			1659_77672_87251_106	106	21	2	0
1684_79209_88788_147	0	0	147	0			1659_77672_87251_107	107	17	55	1
1684_79209_88788_148	0	0	148	0			1659_77672_87251_108	108	9	1	0
1684_79209_88788_149	0	0	149	0			1659_77672_87251_109	109	23	47	6
1684_79209_88788_15	0	0	15	0			1659_77672_87251_11	11	26	23	0
1684_79209_88788_150	0	0	150	1			1659_77672_87251_110	110	43	46	0
1684_79209_88788_151	0	0	151	1			1659_77672_87251_111	111	20	8	3
1684_79209_88788_152	0	0	152	1			1659_77672_87251_112	112	22	8	0
1684_79209_88788_153	0	0	153	2			1659_77672_87251_113	113	39	60	11
1684_79209_88788_154	0	0	154	2			1659_77672_87251_114	114	26	20	0
1684_79209_88788_155	0	0	155	0			1659_77672_87251_115	115	16	1	0
1684_79209_88788_156	0	0	156	1			1659_77672_87251_116	116	39	5	0
1684_79209_88788_157	0	0	157	0			1659_77672_87251_117	117	28	9	0
1684_79209_88788_158	0	0	158	1			1659_77672_87251_118	118	19	11	3
1684_79209_88788_159	0	0	159	0			1659_77672_87251_119	119	22	4	0
1684_79209_88788_16	0	0	16	2			1659_77672_87251_12	12	18	10	1
1684_79209_88788_160	0	0	160	0			1659_77672_87251_120	120	15	0	0
1684_79209_88788_161	0	0	161	0			1659_77672_87251_121	121	8	52	2
1684_79209_88788_162	0	0	162	0			1659_77672_87251_122	122	6	0	0
1684_79209_88788_163	0	0	163	0			1659_77672_87251_123	123	28	31	3
1684_79209_88788_164	0	0	164	0			1659_77672_87251_13	13	4	2	0
1684_79209_88788_165	0	0	165	0			1659_77672_87251_14	14	38	15	4
1684_79209_88788_166	0	0	166	0			1659_77672_87251_15	15	22	50	3
1684_79209_88788_167	0	0	167	0			1659_77672_87251_16	16	27	32	6
1684_79209_88788_168	0	0	168	0			1659_77672_87251_17	17	24	56	2
1684_79209_88788_169	0	0	169	0			1659_77672_87251_18	18	34	1	0
1684_79209_88788_17	0	0	17	0			1659_77672_87251_19	19	45	87	5
1684_79209_88788_170	0	0	170	0			1659_77672_87251_2	2	25	18	0
1684_79209_88788_171	0	0	171	1			1659_77672_87251_20	20	25	30	0
1684_79209_88788_172	0	0	172	0			1659_77672_87251_21	21	39	35	0
1684_79209_88788_173	0	0	173	1			1659_77672_87251_22	22	48	26	0
1684_79209_88788_174	0	0	174	0			1659_77672_87251_23	23	40	5	0
1684_79209_88788_18	0	0	18	0			1659_77672_87251_24	24	41	22	3
1684_79209_88788_19	0	0	19	0			1659_77672_87251_25	25	28	15	2
1684_79209_88788_2	0	0	2	0			1659_77672_87251_26	26	11	58	1
1684_79209_88788_20	0	0	20	1			1659_77672_87251_27	27	25	38	4
1684_79209_88788_21	0	2	21	0			1659_77672_87251_28	28	11	8	0
1684_79209_88788_22	0	0	22	0			1659_77672_87251_29	29	34	15	2
1684_79209_88788_23	0	0	23	0			1659_77672_87251_3	3	9	23	1
1684_79209_88788_24	0	0	24	1			1659_77672_87251_30	30	37	2	0
1684_79209_88788_25	0	0	25	0			1659_77672_87251_31	31	53	18	2
1684_79209_88788_26	0	0	26	1			1659_77672_87251_32	32	88	42	4
1684_79209_88788_27	0	0	27	0			1659_77672_87251_33	33	59	7	0
1684_79209_88788_28	0	0	28	0			1659_77672_87251_34	34	31	58	5
1684_79209_88788_29	0	0	29	0			1659_77672_87251_35	35	20	22	1
1684_79209_88788_3	0	0	3	0			1659_77672_87251_36	36	55	46	1
1684_79209_88788_30	0	0	30	0			1659_77672_87251_37	37	23	21	1
1684_79209_88788_31	0	0	31	0			1659_77672_87251_38	38	64	14	1
1684_79209_88788_32	0	0	32	0			1659_77672_87251_39	39	18	13	2
1684_79209_88788_33	0	0	33	0			1659_77672_87251_4	4	26	1	0
1684_79209_88788_34	0	0	34	0			1659_77672_87251_40	40	60	44	9
1684_79209_88788_35	0	0	35	0			1659_77672_87251_41	41	29	14	0
1684_79209_88788_36	0	0	36	0			1659_77672_87251_42	42	41	22	1
1684_79209_88788_37	0	0	37	0			1659_77672_87251_43	43	115	6	0
1684_79209_88788_38	0	1	38	2			1659_77672_87251_44	44	53	48	4
1684_79209_88788_39	0	0	39	0			1659_77672_87251_45	45	10	9	0
1684_79209_88788_4	0	0	4	2			1659_77672_87251_46	46	39	1	0
1684_79209_88788_40	0	0	40	0			1659_77672_87251_47	47	22	12	1
1684_79209_88788_41	0	0	41	1			1659_77672_87251_48	48	43	42	9
1684_79209_88788_42	0	0	42	0			1659_77672_87251_49	49	41	32	6
1684_79209_88788_43	0	0	43	0			1659_77672_87251_5	5	15	5	0
1684_79209_88788_44	0	0	44	0			1659_77672_87251_50	50	33	9	0
1684_79209_88788_45	0	0	45	0			1659_77672_87251_51	51	153	146	15
1684_79209_88788_46	0	0	46	0			1659_77672_87251_52	52	32	46	8
1684_79209_88788_47	0	0	47	0			1659_77672_87251_53	53	23	25	0
1684_79209_88788_48	0	0	48	0			1659_77672_87251_54	54	35	14	1
1684_79209_88788_49	0	0	49	1			1659_77672_87251_55	55	24	14	1
1684_79209_88788_5	0	0	5	1			1659_77672_87251_56	56	42	47	17
1684_79209_88788_50	0	0	50	0			1659_77672_87251_57	57	59	55	12
1684_79209_88788_51	0	0	51	0			1659_77672_87251_58	58	27	67	1
1684_79209_88788_52	0	0	52	1			1659_77672_87251_59	59	31	15	2
1684_79209_88788_53	0	0	53	1			1659_77672_87251_6	6	3	13	2
1684_79209_88788_54	0	0	54	0			1659_77672_87251_60	60	43	12	1
1684_79209_88788_55	0	0	55	0			1659_77672_87251_61	61	55	11	0
1684_79209_88788_56	0	0	56	0			1659_77672_87251_62	62	30	30	5
1684_79209_88788_57	0	0	57	0			1659_77672_87251_63	63	28	11	3
1684_79209_88788_58	0	0	58	0			1659_77672_87251_64	64	68	85	8
1684_79209_88788_59	0	0	59	0			1659_77672_87251_65	65	36	2	0
1684_79209_88788_6	0	0	6	0			1659_77672_87251_66	66	41	64	10
1684_79209_88788_60	0	0	60	0			1659_77672_87251_67	67	12	8	0
1684_79209_88788_61	0	0	61	1			1659_77672_87251_68	68	16	39	0
1684_79209_88788_62	0	0	62	0			1659_77672_87251_69	69	40	4	1
1684_79209_88788_63	0	0	63	0			1659_77672_87251_7	7	23	63	5
1684_79209_88788_64	0	0	64	0			1659_77672_87251_70	70	35	54	2
1684_79209_88788_65	0	0	65	1			1659_77672_87251_71	71	36	5	2
1684_79209_88788_66	0	0	66	0			1659_77672_87251_72	72	21	3	0
1684_79209_88788_67	0	0	67	0			1659_77672_87251_73	73	42	27	6
1684_79209_88788_68	0	0	68	0			1659_77672_87251_74	74	39	16	2
1684_79209_88788_69	0	0	69	0			1659_77672_87251_75	75	39	15	2
1684_79209_88788_7	0	0	7	0			1659_77672_87251_76	76	23	54	2
1684_79209_88788_70	0	0	70	0			1659_77672_87251_77	77	27	9	1
1684_79209_88788_71	0	0	71	0			1659_77672_87251_78	78	22	30	0
1684_79209_88788_72	0	0	72	0			1659_77672_87251_79	79	25	1	0
1684_79209_88788_73	0	0	73	1			1659_77672_87251_8	8	22	15	0
1684_79209_88788_74	0	0	74	0			1659_77672_87251_80	80	51	52	5
1684_79209_88788_75	0	0	75	0			1659_77672_87251_81	81	90	74	31
1684_79209_88788_76	0	0	76	1			1659_77672_87251_82	82	25	36	4
1684_79209_88788_77	0	0	77	0			1659_77672_87251_83	83	22	49	1
1684_79209_88788_78	0	0	78	0			1659_77672_87251_84	84	39	27	2
1684_79209_88788_79	0	0	79	0			1659_77672_87251_85	85	42	1	0
1684_79209_88788_8	0	0	8	0			1659_77672_87251_86	86	75	59	21
1684_79209_88788_80	0	0	80	0			1659_77672_87251_87	87	24	12	1
1684_79209_88788_81	0	0	81	0			1659_77672_87251_88	88	12	14	2
1684_79209_88788_82	0	0	82	0			1659_77672_87251_89	89	22	56	1
1684_79209_88788_83	0	0	83	0			1659_77672_87251_9	9	22	10	1
1684_79209_88788_84	0	0	84	1			1659_77672_87251_90	90	44	21	4
1684_79209_88788_85	0	0	85	3			1659_77672_87251_91	91	33	4	0
1684_79209_88788_86	0	0	86	0			1659_77672_87251_92	92	31	49	2
1684_79209_88788_87	0	0	87	0			1659_77672_87251_93	93	38	61	7
1684_79209_88788_88	0	0	88	0			1659_77672_87251_94	94	20	2	1
1684_79209_88788_89	0	0	89	0			1659_77672_87251_95	95	39	50	9
1684_79209_88788_9	0	0	9	0			1659_77672_87251_96	96	20	48	6
1684_79209_88788_90	0	0	90	0			1659_77672_87251_97	97	21	7	0
1684_79209_88788_91	0	0	91	0			1659_77672_87251_98	98	23	23	0
1684_79209_88788_92	0	0	92	0			1659_77672_87251_99	99	41	19	1
1684_79209_88788_93	0	0	93	0			1659_77673_87252_1	1	7	3	0
1684_79209_88788_94	0	0	94	0			1659_77673_87252_10	10	40	31	1
1684_79209_88788_95	0	0	95	0			1659_77673_87252_100	100	36	50	6
1684_79209_88788_96	0	0	96	2			1659_77673_87252_101	101	30	27	0
1684_79209_88788_97	0	0	97	1			1659_77673_87252_102	102	57	47	8
1684_79209_88788_98	0	0	98	0			1659_77673_87252_103	103	88	54	5
1684_79209_88788_99	0	0	99	0			1659_77673_87252_104	104	29	27	1
1684_79210_88789_1	0	0	1	0			1659_77673_87252_105	105	7	8	0
1684_79210_88789_10	0	0	10	0			1659_77673_87252_106	106	52	44	7
1684_79210_88789_100	0	0	100	0			1659_77673_87252_107	107	53	10	1
1684_79210_88789_101	0	0	101	0			1659_77673_87252_108	108	32	7	1
1684_79210_88789_102	0	0	102	1			1659_77673_87252_109	109	33	30	1
1684_79210_88789_103	0	0	103	5			1659_77673_87252_11	11	26	37	0
1684_79210_88789_104	0	0	104	1			1659_77673_87252_110	110	15	69	3
1684_79210_88789_105	0	0	105	0			1659_77673_87252_111	111	23	41	4
1684_79210_88789_106	0	0	106	2			1659_77673_87252_112	112	26	1	0
1684_79210_88789_107	0	0	107	0			1659_77673_87252_113	113	31	10	0
1684_79210_88789_108	0	0	108	0			1659_77673_87252_114	114	32	1	0
1684_79210_88789_109	0	0	109	0			1659_77673_87252_115	115	74	36	9
1684_79210_88789_11	0	0	11	0			1659_77673_87252_116	116	110	121	38
1684_79210_88789_110	0	0	110	1			1659_77673_87252_117	117	44	2	0
1684_79210_88789_111	0	0	111	3			1659_77673_87252_118	118	17	54	1
1684_79210_88789_112	0	0	112	4			1659_77673_87252_119	119	39	18	1
1684_79210_88789_113	0	0	113	0			1659_77673_87252_12	12	16	15	3
1684_79210_88789_114	0	0	114	0			1659_77673_87252_120	120	16	7	0
1684_79210_88789_115	0	0	115	0			1659_77673_87252_121	121	33	23	1
1684_79210_88789_116	0	0	116	3			1659_77673_87252_122	122	71	39	2
1684_79210_88789_117	0	0	117	0			1659_77673_87252_123	123	43	4	0
1684_79210_88789_118	0	0	118	0			1659_77673_87252_124	124	15	27	0
1684_79210_88789_119	0	0	119	1			1659_77673_87252_125	125	7	2	0
1684_79210_88789_12	0	0	12	0			1659_77673_87252_126	126	38	9	2
1684_79210_88789_120	0	0	120	0			1659_77673_87252_127	127	66	39	12
1684_79210_88789_121	0	0	121	0			1659_77673_87252_128	128	16	50	1
1684_79210_88789_122	0	0	122	1			1659_77673_87252_129	129	14	37	2
1684_79210_88789_123	0	0	123	0			1659_77673_87252_13	13	53	25	4
1684_79210_88789_124	0	0	124	0			1659_77673_87252_130	130	33	6	0
1684_79210_88789_125	0	0	125	0			1659_77673_87252_131	131	18	2	0
1684_79210_88789_126	0	0	126	0			1659_77673_87252_132	132	40	30	1
1684_79210_88789_127	0	0	127	1			1659_77673_87252_133	133	18	18	0
1684_79210_88789_128	0	0	128	0			1659_77673_87252_134	134	26	0	0
1684_79210_88789_129	0	0	129	0			1659_77673_87252_135	135	33	26	0
1684_79210_88789_13	0	0	13	5			1659_77673_87252_136	136	17	20	1
1684_79210_88789_130	0	0	130	1			1659_77673_87252_137	137	3	8	0
1684_79210_88789_131	0	0	131	0			1659_77673_87252_14	14	31	3	0
1684_79210_88789_132	0	0	132	1			1659_77673_87252_15	15	19	3	1
1684_79210_88789_133	0	0	133	0			1659_77673_87252_16	16	56	9	0
1684_79210_88789_134	0	0	134	0			1659_77673_87252_17	17	18	1	0
1684_79210_88789_135	0	0	135	0			1659_77673_87252_18	18	30	34	2
1684_79210_88789_136	0	0	136	1			1659_77673_87252_19	19	30	43	4
1684_79210_88789_137	0	0	137	0			1659_77673_87252_2	2	28	23	0
1684_79210_88789_138	0	0	138	0			1659_77673_87252_20	20	19	33	2
1684_79210_88789_139	0	0	139	0			1659_77673_87252_21	21	36	62	3
1684_79210_88789_14	0	0	14	0			1659_77673_87252_22	22	32	22	0
1684_79210_88789_140	0	0	140	0			1659_77673_87252_23	23	36	58	11
1684_79210_88789_141	0	0	141	0			1659_77673_87252_24	24	44	14	1
1684_79210_88789_142	0	0	142	0			1659_77673_87252_25	25	25	14	0
1684_79210_88789_143	0	0	143	0			1659_77673_87252_26	26	28	24	2
1684_79210_88789_144	0	0	144	1			1659_77673_87252_27	27	19	26	0
1684_79210_88789_145	0	0	145	0			1659_77673_87252_28	28	37	18	0
1684_79210_88789_146	0	0	146	1			1659_77673_87252_29	29	41	43	1
1684_79210_88789_147	0	0	147	1			1659_77673_87252_3	3	21	57	11
1684_79210_88789_148	0	0	148	0			1659_77673_87252_30	30	17	11	2
1684_79210_88789_149	0	0	149	0			1659_77673_87252_31	31	36	57	12
1684_79210_88789_15	0	0	15	0			1659_77673_87252_32	32	35	43	3
1684_79210_88789_150	0	0	150	0			1659_77673_87252_33	33	31	34	0
1684_79210_88789_151	0	0	151	0			1659_77673_87252_34	34	55	31	1
1684_79210_88789_152	0	0	152	0			1659_77673_87252_35	35	46	19	2
1684_79210_88789_153	0	0	153	0			1659_77673_87252_36	36	33	13	1
1684_79210_88789_154	0	0	154	6			1659_77673_87252_37	37	41	54	6
1684_79210_88789_155	0	0	155	1			1659_77673_87252_38	38	32	40	0
1684_79210_88789_156	0	0	156	0			1659_77673_87252_39	39	40	56	8
1684_79210_88789_157	0	0	157	0			1659_77673_87252_4	4	3	4	0
1684_79210_88789_158	0	0	158	1			1659_77673_87252_40	40	27	20	1
1684_79210_88789_159	0	0	159	0			1659_77673_87252_41	41	56	34	5
1684_79210_88789_16	0	0	16	1			1659_77673_87252_42	42	58	10	0
1684_79210_88789_160	0	0	160	0			1659_77673_87252_43	43	45	52	11
1684_79210_88789_161	0	0	161	0			1659_77673_87252_44	44	65	21	1
1684_79210_88789_162	0	0	162	0			1659_77673_87252_45	45	25	24	2
1684_79210_88789_163	0	0	163	1			1659_77673_87252_46	46	40	51	13
1684_79210_88789_164	0	0	164	0			1659_77673_87252_47	47	51	39	10
1684_79210_88789_165	0	0	165	0			1659_77673_87252_48	48	28	44	11
1684_79210_88789_166	0	0	166	0			1659_77673_87252_49	49	107	105	35
1684_79210_88789_167	0	0	167	0			1659_77673_87252_5	5	28	18	0
1684_79210_88789_168	0	0	168	0			1659_77673_87252_50	50	50	35	30
1684_79210_88789_169	0	0	169	3			1659_77673_87252_51	51	68	74	23
1684_79210_88789_17	0	0	17	1			1659_77673_87252_52	52	27	52	0
1684_79210_88789_170	0	0	170	0			1659_77673_87252_53	53	39	32	1
1684_79210_88789_171	0	0	171	1			1659_77673_87252_54	54	37	31	6
1684_79210_88789_172	0	0	172	0			1659_77673_87252_55	55	32	4	0
1684_79210_88789_173	0	0	173	0			1659_77673_87252_56	56	60	58	4
1684_79210_88789_174	0	0	174	0			1659_77673_87252_57	57	35	47	8
1684_79210_88789_175	0	1	175	0			1659_77673_87252_58	58	43	4	1
1684_79210_88789_176	0	0	176	3			1659_77673_87252_59	59	39	12	1
1684_79210_88789_177	0	0	177	0			1659_77673_87252_6	6	12	47	1
1684_79210_88789_178	0	0	178	0			1659_77673_87252_60	60	64	47	0
1684_79210_88789_179	0	0	179	0			1659_77673_87252_61	61	49	27	5
1684_79210_88789_18	0	0	18	22			1659_77673_87252_62	62	36	49	6
1684_79210_88789_180	0	0	180	1			1659_77673_87252_63	63	54	24	4
1684_79210_88789_181	0	0	181	0			1659_77673_87252_64	64	25	23	2
1684_79210_88789_182	0	0	182	1			1659_77673_87252_65	65	23	50	3
1684_79210_88789_183	0	0	183	0			1659_77673_87252_66	66	71	25	2
1684_79210_88789_184	0	0	184	0			1659_77673_87252_67	67	54	37	2
1684_79210_88789_185	0	0	185	0			1659_77673_87252_68	68	27	54	4
1684_79210_88789_186	0	0	186	0			1659_77673_87252_69	69	34	52	5
1684_79210_88789_187	0	0	187	0			1659_77673_87252_7	7	40	45	1
1684_79210_88789_188	0	0	188	0			1659_77673_87252_70	70	45	28	5
1684_79210_88789_189	0	0	189	1			1659_77673_87252_71	71	33	64	5
1684_79210_88789_19	0	0	19	0			1659_77673_87252_72	72	36	116	12
1684_79210_88789_190	0	0	190	0			1659_77673_87252_73	73	26	1	0
1684_79210_88789_191	0	0	191	1			1659_77673_87252_74	74	48	38	5
1684_79210_88789_192	0	0	192	1			1659_77673_87252_75	75	42	34	3
1684_79210_88789_193	0	0	193	0			1659_77673_87252_76	76	40	46	6
1684_79210_88789_194	0	0	194	0			1659_77673_87252_77	77	34	98	4
1684_79210_88789_195	0	0	195	0			1659_77673_87252_78	78	60	36	1
1684_79210_88789_196	0	0	196	0			1659_77673_87252_79	79	42	5	0
1684_79210_88789_197	0	0	197	0			1659_77673_87252_8	8	18	34	5
1684_79210_88789_198	0	0	198	0			1659_77673_87252_80	80	39	32	3
1684_79210_88789_2	0	0	2	0			1659_77673_87252_81	81	59	15	5
1684_79210_88789_20	0	0	20	0			1659_77673_87252_82	82	31	41	3
1684_79210_88789_21	0	0	21	0			1659_77673_87252_83	83	37	2	0
1684_79210_88789_22	0	0	22	0			1659_77673_87252_84	84	44	5	1
1684_79210_88789_23	0	0	23	0			1659_77673_87252_85	85	83	54	23
1684_79210_88789_24	0	0	24	0			1659_77673_87252_86	86	115	83	8
1684_79210_88789_25	0	0	25	0			1659_77673_87252_87	87	42	31	3
1684_79210_88789_26	0	0	26	0			1659_77673_87252_88	88	142	43	12
1684_79210_88789_27	0	0	27	0			1659_77673_87252_89	89	26	1	0
1684_79210_88789_28	0	0	28	0			1659_77673_87252_9	9	11	2	0
1684_79210_88789_29	0	0	29	0			1659_77673_87252_90	90	27	11	0
1684_79210_88789_3	0	0	3	0			1659_77673_87252_91	91	40	25	3
1684_79210_88789_30	0	0	30	0			1659_77673_87252_92	92	37	15	4
1684_79210_88789_31	0	0	31	0			1659_77673_87252_93	93	114	35	3
1684_79210_88789_32	0	0	32	0			1659_77673_87252_94	94	72	61	16
1684_79210_88789_33	0	0	33	0			1659_77673_87252_95	95	8	0	0
1684_79210_88789_34	0	0	34	0			1659_77673_87252_96	96	24	37	2
1684_79210_88789_35	0	0	35	0			1659_77673_87252_97	97	27	56	2
1684_79210_88789_36	0	0	36	0			1659_77673_87252_98	98	40	42	4
1684_79210_88789_37	0	0	37	1			1659_77673_87252_99	99	91	54	12
1684_79210_88789_38	0	0	38	0			1659_77674_87253_1	1	29	1	0
1684_79210_88789_39	0	0	39	0			1659_77674_87253_10	10	37	16	0
1684_79210_88789_4	0	0	4	1			1659_77674_87253_100	100	43	61	10
1684_79210_88789_40	0	0	40	2			1659_77674_87253_101	101	43	1	0
1684_79210_88789_41	0	0	41	0			1659_77674_87253_102	102	21	60	7
1684_79210_88789_42	0	0	42	1			1659_77674_87253_103	103	25	20	1
1684_79210_88789_43	0	0	43	0			1659_77674_87253_104	104	19	24	3
1684_79210_88789_44	0	0	44	0			1659_77674_87253_105	105	24	25	1
1684_79210_88789_45	0	0	45	0			1659_77674_87253_106	106	50	39	3
1684_79210_88789_46	0	0	46	1			1659_77674_87253_107	107	14	50	7
1684_79210_88789_47	0	0	47	0			1659_77674_87253_108	108	7	0	0
1684_79210_88789_48	0	0	48	0			1659_77674_87253_109	109	8	1	0
1684_79210_88789_49	0	0	49	2			1659_77674_87253_11	11	19	20	1
1684_79210_88789_5	0	0	5	0			1659_77674_87253_110	110	21	20	2
1684_79210_88789_50	0	0	50	0			1659_77674_87253_111	111	40	44	11
1684_79210_88789_51	0	0	51	0			1659_77674_87253_112	112	11	4	0
1684_79210_88789_52	0	0	52	0			1659_77674_87253_12	12	24	6	1
1684_79210_88789_53	0	0	53	0			1659_77674_87253_13	13	25	18	1
1684_79210_88789_54	0	0	54	1			1659_77674_87253_14	14	34	2	0
1684_79210_88789_55	0	0	55	0			1659_77674_87253_15	15	24	37	4
1684_79210_88789_56	0	0	56	1			1659_77674_87253_16	16	22	0	0
1684_79210_88789_57	0	0	57	0			1659_77674_87253_17	17	34	48	5
1684_79210_88789_58	0	0	58	0			1659_77674_87253_18	18	33	1	0
1684_79210_88789_59	0	0	59	1			1659_77674_87253_19	19	36	13	1
1684_79210_88789_6	0	0	6	0			1659_77674_87253_2	2	28	16	3
1684_79210_88789_60	0	0	60	0			1659_77674_87253_20	20	35	31	0
1684_79210_88789_61	0	0	61	0			1659_77674_87253_21	21	33	70	7
1684_79210_88789_62	0	0	62	0			1659_77674_87253_22	22	34	36	3
1684_79210_88789_63	0	0	63	0			1659_77674_87253_23	23	29	26	2
1684_79210_88789_64	0	0	64	0			1659_77674_87253_24	24	97	85	17
1684_79210_88789_65	0	0	65	1			1659_77674_87253_25	25	61	22	2
1684_79210_88789_66	0	0	66	2			1659_77674_87253_26	26	32	67	2
1684_79210_88789_67	0	0	67	1			1659_77674_87253_27	27	25	49	3
1684_79210_88789_68	0	0	68	0			1659_77674_87253_28	28	41	60	3
1684_79210_88789_69	0	0	69	0			1659_77674_87253_29	29	18	10	0
1684_79210_88789_7	0	0	7	0			1659_77674_87253_3	3	14	22	1
1684_79210_88789_70	0	0	70	0			1659_77674_87253_30	30	38	40	4
1684_79210_88789_71	0	0	71	0			1659_77674_87253_31	31	70	22	2
1684_79210_88789_72	0	0	72	0			1659_77674_87253_32	32	30	57	1
1684_79210_88789_73	0	0	73	0			1659_77674_87253_33	33	69	7	1
1684_79210_88789_74	0	0	74	1			1659_77674_87253_34	34	22	13	1
1684_79210_88789_75	0	0	75	0			1659_77674_87253_35	35	40	84	10
1684_79210_88789_76	0	0	76	0			1659_77674_87253_36	36	34	51	4
1684_79210_88789_77	0	0	77	1			1659_77674_87253_37	37	59	53	13
1684_79210_88789_78	0	0	78	0			1659_77674_87253_38	38	90	44	5
1684_79210_88789_79	0	0	79	0			1659_77674_87253_39	39	36	7	1
1684_79210_88789_8	0	0	8	2			1659_77674_87253_4	4	23	9	1
1684_79210_88789_80	0	0	80	1			1659_77674_87253_40	40	44	51	7
1684_79210_88789_81	0	0	81	0			1659_77674_87253_41	41	23	5	0
1684_79210_88789_82	0	0	82	0			1659_77674_87253_42	42	55	45	12
1684_79210_88789_83	0	0	83	0			1659_77674_87253_43	43	40	52	4
1684_79210_88789_84	0	0	84	1			1659_77674_87253_44	44	36	1	0
1684_79210_88789_85	0	1	85	0			1659_77674_87253_45	45	71	96	17
1684_79210_88789_86	0	0	86	0			1659_77674_87253_46	46	45	3	0
1684_79210_88789_87	0	0	87	0			1659_77674_87253_47	47	48	93	12
1684_79210_88789_88	0	0	88	0			1659_77674_87253_48	48	39	4	0
1684_79210_88789_89	0	0	89	0			1659_77674_87253_49	49	21	18	3
1684_79210_88789_9	0	0	9	0			1659_77674_87253_5	5	3	14	0
1684_79210_88789_90	0	0	90	0			1659_77674_87253_50	50	33	32	1
1684_79210_88789_91	0	0	91	1			1659_77674_87253_51	51	54	6	0
1684_79210_88789_92	0	0	92	1			1659_77674_87253_52	52	51	80	9
1684_79210_88789_93	0	0	93	0			1659_77674_87253_53	53	47	64	11
1684_79210_88789_94	0	0	94	2			1659_77674_87253_54	54	74	43	3
1684_79210_88789_95	0	0	95	3			1659_77674_87253_55	55	39	68	15
1684_79210_88789_96	0	0	96	0			1659_77674_87253_56	56	46	4	1
1684_79210_88789_97	0	0	97	2			1659_77674_87253_57	57	79	60	8
1684_79210_88789_98	0	0	98	0			1659_77674_87253_58	58	53	7	0
1684_79210_88789_99	0	0	99	0			1659_77674_87253_59	59	33	68	5
1684_79211_88790_1	0	0	1	0			1659_77674_87253_6	6	17	16	2
1684_79211_88790_10	0	0	10	0			1659_77674_87253_60	60	59	66	11
1684_79211_88790_100	0	0	100	0			1659_77674_87253_61	61	36	2	0
1684_79211_88790_101	0	0	101	1			1659_77674_87253_62	62	37	92	7
1684_79211_88790_102	0	0	102	0			1659_77674_87253_63	63	53	26	6
1684_79211_88790_103	0	0	103	0			1659_77674_87253_64	64	78	44	2
1684_79211_88790_104	0	0	104	1			1659_77674_87253_65	65	49	53	3
1684_79211_88790_105	0	0	105	1			1659_77674_87253_66	66	37	22	3
1684_79211_88790_106	0	0	106	2			1659_77674_87253_67	67	37	25	1
1684_79211_88790_107	0	0	107	1			1659_77674_87253_68	68	51	27	5
1684_79211_88790_108	0	0	108	0			1659_77674_87253_69	69	74	57	6
1684_79211_88790_109	0	0	109	0			1659_77674_87253_7	7	13	47	2
1684_79211_88790_11	0	0	11	0			1659_77674_87253_70	70	59	79	20
1684_79211_88790_110	0	0	110	1			1659_77674_87253_71	71	52	1	0
1684_79211_88790_111	0	0	111	0			1659_77674_87253_72	72	43	17	1
1684_79211_88790_112	0	0	112	0			1659_77674_87253_73	73	48	26	1
1684_79211_88790_113	0	0	113	0			1659_77674_87253_74	74	43	7	1
1684_79211_88790_114	0	0	114	0			1659_77674_87253_75	75	66	13	0
1684_79211_88790_115	0	0	115	0			1659_77674_87253_76	76	51	20	0
1684_79211_88790_116	0	0	116	0			1659_77674_87253_77	77	46	21	2
1684_79211_88790_117	0	0	117	0			1659_77674_87253_78	78	50	40	7
1684_79211_88790_118	0	0	118	4			1659_77674_87253_79	79	44	60	3
1684_79211_88790_119	0	0	119	0			1659_77674_87253_8	8	37	9	0
1684_79211_88790_12	0	0	12	0			1659_77674_87253_80	80	40	51	6
1684_79211_88790_120	0	0	120	0			1659_77674_87253_81	81	44	31	9
1684_79211_88790_121	0	0	121	0			1659_77674_87253_82	82	23	27	0
1684_79211_88790_122	0	0	122	0			1659_77674_87253_83	83	28	18	3
1684_79211_88790_123	0	1	123	0			1659_77674_87253_84	84	73	34	4
1684_79211_88790_124	0	0	124	0			1659_77674_87253_85	85	27	58	6
1684_79211_88790_125	0	0	125	0			1659_77674_87253_86	86	42	52	4
1684_79211_88790_126	0	0	126	0			1659_77674_87253_87	87	50	47	7
1684_79211_88790_127	0	0	127	1			1659_77674_87253_88	88	53	52	6
1684_79211_88790_128	0	0	128	0			1659_77674_87253_89	89	46	42	6
1684_79211_88790_129	0	2	129	1			1659_77674_87253_9	9	25	1	0
1684_79211_88790_13	0	0	13	0			1659_77674_87253_90	90	64	42	0
1684_79211_88790_130	0	0	130	0			1659_77674_87253_91	91	35	61	3
1684_79211_88790_131	0	0	131	1			1659_77674_87253_92	92	16	21	0
1684_79211_88790_132	0	0	132	0			1659_77674_87253_93	93	24	75	5
1684_79211_88790_133	0	0	133	0			1659_77674_87253_94	94	35	28	0
1684_79211_88790_134	0	0	134	0			1659_77674_87253_95	95	49	0	0
1684_79211_88790_135	0	0	135	0			1659_77674_87253_96	96	40	60	14
1684_79211_88790_136	0	0	136	0			1659_77674_87253_97	97	20	9	3
1684_79211_88790_137	0	0	137	0			1659_77674_87253_98	98	27	49	4
1684_79211_88790_138	0	0	138	0			1659_77674_87253_99	99	7	36	1
1684_79211_88790_139	0	0	139	0			1659_77675_87254_1	1	32	9	0
1684_79211_88790_14	0	0	14	1			1659_77675_87254_10	10	20	35	4
1684_79211_88790_140	0	0	140	0			1659_77675_87254_11	11	24	33	12
1684_79211_88790_141	0	0	141	3			1659_77675_87254_12	12	22	30	4
1684_79211_88790_142	0	0	142	1			1659_77675_87254_13	13	28	38	1
1684_79211_88790_143	0	0	143	1			1659_77675_87254_14	14	25	23	0
1684_79211_88790_144	0	0	144	0			1659_77675_87254_15	15	30	39	2
1684_79211_88790_145	0	0	145	2			1659_77675_87254_16	16	40	53	3
1684_79211_88790_146	0	0	146	0			1659_77675_87254_17	17	46	22	3
1684_79211_88790_147	0	0	147	0			1659_77675_87254_18	18	46	21	5
1684_79211_88790_148	0	0	148	0			1659_77675_87254_19	19	34	2	0
1684_79211_88790_149	0	0	149	0			1659_77675_87254_2	2	21	34	8
1684_79211_88790_15	0	0	15	0			1659_77675_87254_20	20	41	9	2
1684_79211_88790_150	0	0	150	0			1659_77675_87254_21	21	22	73	7
1684_79211_88790_151	0	0	151	0			1659_77675_87254_22	22	37	75	6
1684_79211_88790_152	0	0	152	0			1659_77675_87254_23	23	80	6	0
1684_79211_88790_153	0	0	153	0			1659_77675_87254_24	24	7	16	0
1684_79211_88790_154	0	0	154	0			1659_77675_87254_25	25	82	70	5
1684_79211_88790_155	0	0	155	0			1659_77675_87254_26	26	23	48	2
1684_79211_88790_156	0	0	156	0			1659_77675_87254_27	27	35	5	2
1684_79211_88790_157	0	0	157	0			1659_77675_87254_28	28	23	64	2
1684_79211_88790_158	0	0	158	0			1659_77675_87254_29	29	43	40	0
1684_79211_88790_159	0	0	159	0			1659_77675_87254_3	3	16	52	1
1684_79211_88790_16	0	0	16	0			1659_77675_87254_30	30	40	55	6
1684_79211_88790_160	0	0	160	0			1659_77675_87254_31	31	75	68	4
1684_79211_88790_161	0	0	161	3			1659_77675_87254_32	32	68	84	10
1684_79211_88790_162	0	0	162	0			1659_77675_87254_33	33	9	38	0
1684_79211_88790_163	0	0	163	0			1659_77675_87254_34	34	32	30	4
1684_79211_88790_164	0	0	164	1			1659_77675_87254_35	35	35	76	11
1684_79211_88790_165	0	0	165	0			1659_77675_87254_36	36	68	32	7
1684_79211_88790_166	0	0	166	1			1659_77675_87254_37	37	56	72	11
1684_79211_88790_167	0	0	167	0			1659_77675_87254_38	38	31	33	1
1684_79211_88790_168	0	0	168	0			1659_77675_87254_39	39	41	18	2
1684_79211_88790_169	0	0	169	0			1659_77675_87254_4	4	8	0	0
1684_79211_88790_17	0	0	17	0			1659_77675_87254_40	40	61	27	2
1684_79211_88790_170	0	0	170	0			1659_77675_87254_41	41	47	20	5
1684_79211_88790_171	0	0	171	0			1659_77675_87254_42	42	47	32	5
1684_79211_88790_172	0	0	172	0			1659_77675_87254_43	43	42	4	0
1684_79211_88790_173	0	0	173	0			1659_77675_87254_44	44	63	69	6
1684_79211_88790_174	0	0	174	0			1659_77675_87254_45	45	73	19	2
1684_79211_88790_175	0	0	175	0			1659_77675_87254_46	46	39	30	4
1684_79211_88790_176	0	0	176	0			1659_77675_87254_47	47	52	30	3
1684_79211_88790_177	0	0	177	0			1659_77675_87254_48	48	70	52	29
1684_79211_88790_178	0	0	178	0			1659_77675_87254_49	49	42	48	3
1684_79211_88790_179	0	0	179	0			1659_77675_87254_5	5	15	4	0
1684_79211_88790_18	0	0	18	0			1659_77675_87254_50	50	38	26	2
1684_79211_88790_180	0	0	180	0			1659_77675_87254_51	51	52	2	0
1684_79211_88790_181	0	0	181	0			1659_77675_87254_52	52	27	5	0
1684_79211_88790_182	0	0	182	1			1659_77675_87254_53	53	45	25	2
1684_79211_88790_183	0	0	183	0			1659_77675_87254_54	54	45	70	4
1684_79211_88790_184	0	0	184	0			1659_77675_87254_55	55	36	4	0
1684_79211_88790_185	1	1	185	1			1659_77675_87254_56	56	54	64	9
1684_79211_88790_186	0	0	186	0			1659_77675_87254_57	57	90	67	13
1684_79211_88790_187	0	0	187	0			1659_77675_87254_58	58	89	10	1
1684_79211_88790_188	0	0	188	0			1659_77675_87254_59	59	49	52	18
1684_79211_88790_189	0	0	189	1			1659_77675_87254_6	6	32	37	17
1684_79211_88790_19	0	0	19	0			1659_77675_87254_60	60	80	55	10
1684_79211_88790_190	0	0	190	0			1659_77675_87254_61	61	51	3	0
1684_79211_88790_191	0	0	191	0			1659_77675_87254_62	62	61	15	1
1684_79211_88790_192	0	0	192	2			1659_77675_87254_63	63	28	4	0
1684_79211_88790_193	0	0	193	0			1659_77675_87254_64	64	36	5	0
1684_79211_88790_194	0	0	194	0			1659_77675_87254_65	65	33	8	0
1684_79211_88790_195	0	0	195	0			1659_77675_87254_66	66	47	41	16
1684_79211_88790_196	0	0	196	1			1659_77675_87254_67	67	41	43	5
1684_79211_88790_197	0	0	197	0			1659_77675_87254_68	68	20	66	7
1684_79211_88790_198	0	0	198	0			1659_77675_87254_69	69	20	8	1
1684_79211_88790_199	0	0	199	0			1659_77675_87254_7	7	15	14	2
1684_79211_88790_2	0	0	2	0			1659_77675_87254_70	70	28	22	0
1684_79211_88790_20	0	0	20	0			1659_77675_87254_71	71	33	15	1
1684_79211_88790_200	0	0	200	1			1659_77675_87254_72	72	32	1	0
1684_79211_88790_201	0	0	201	0			1659_77675_87254_73	73	20	16	1
1684_79211_88790_202	0	0	202	1			1659_77675_87254_8	8	30	5	1
1684_79211_88790_203	0	0	203	0			1659_77675_87254_9	9	18	8	0
1684_79211_88790_204	0	0	204	0			1659_77676_87255_1	1	9	7	0
1684_79211_88790_205	0	0	205	0			1659_77676_87255_10	10	27	20	0
1684_79211_88790_206	0	0	206	0			1659_77676_87255_100	100	47	63	9
1684_79211_88790_207	0	0	207	4			1659_77676_87255_101	101	38	18	0
1684_79211_88790_208	0	0	208	0			1659_77676_87255_102	102	26	16	0
1684_79211_88790_209	0	0	209	0			1659_77676_87255_103	103	38	25	3
1684_79211_88790_21	0	0	21	0			1659_77676_87255_104	104	104	6	0
1684_79211_88790_210	0	0	210	1			1659_77676_87255_105	105	46	65	10
1684_79211_88790_211	0	0	211	0			1659_77676_87255_106	106	40	24	7
1684_79211_88790_22	0	0	22	0			1659_77676_87255_107	107	53	26	5
1684_79211_88790_23	0	0	23	0			1659_77676_87255_108	108	51	51	14
1684_79211_88790_24	0	0	24	0			1659_77676_87255_109	109	38	0	0
1684_79211_88790_25	0	0	25	0			1659_77676_87255_11	11	41	16	3
1684_79211_88790_26	0	0	26	0			1659_77676_87255_110	110	53	45	8
1684_79211_88790_27	0	0	27	1			1659_77676_87255_111	111	16	22	1
1684_79211_88790_28	0	0	28	2			1659_77676_87255_112	112	39	27	0
1684_79211_88790_29	0	0	29	0			1659_77676_87255_113	113	18	11	1
1684_79211_88790_3	0	0	3	0			1659_77676_87255_114	114	44	41	5
1684_79211_88790_30	0	0	30	0			1659_77676_87255_115	115	17	44	5
1684_79211_88790_31	0	0	31	0			1659_77676_87255_116	116	10	17	2
1684_79211_88790_32	0	0	32	1			1659_77676_87255_117	117	24	18	14
1684_79211_88790_33	0	0	33	0			1659_77676_87255_12	12	24	24	11
1684_79211_88790_34	0	0	34	0			1659_77676_87255_13	13	50	3	0
1684_79211_88790_35	0	0	35	0			1659_77676_87255_14	14	50	3	0
1684_79211_88790_36	0	0	36	2			1659_77676_87255_15	15	22	16	1
1684_79211_88790_37	0	0	37	0			1659_77676_87255_16	16	53	83	13
1684_79211_88790_38	0	0	38	0			1659_77676_87255_17	17	41	38	3
1684_79211_88790_39	0	0	39	0			1659_77676_87255_18	18	30	1	0
1684_79211_88790_4	0	0	4	0			1659_77676_87255_19	19	45	81	13
1684_79211_88790_40	0	0	40	0			1659_77676_87255_2	2	18	0	0
1684_79211_88790_41	0	0	41	5			1659_77676_87255_20	20	97	2	0
1684_79211_88790_42	0	0	42	0			1659_77676_87255_21	21	46	18	1
1684_79211_88790_43	0	0	43	2			1659_77676_87255_22	22	36	42	1
1684_79211_88790_44	0	0	44	1			1659_77676_87255_23	23	56	1	0
1684_79211_88790_45	0	0	45	1			1659_77676_87255_24	24	67	7	1
1684_79211_88790_46	0	0	46	0			1659_77676_87255_25	25	45	1	0
1684_79211_88790_47	1	1	47	1			1659_77676_87255_26	26	77	88	19
1684_79211_88790_48	0	0	48	0			1659_77676_87255_27	27	41	17	1
1684_79211_88790_49	0	0	49	1			1659_77676_87255_28	28	83	38	2
1684_79211_88790_5	0	0	5	0			1659_77676_87255_29	29	69	73	14
1684_79211_88790_50	0	0	50	0			1659_77676_87255_3	3	14	17	0
1684_79211_88790_51	0	0	51	0			1659_77676_87255_30	30	104	70	14
1684_79211_88790_52	0	0	52	0			1659_77676_87255_31	31	58	50	3
1684_79211_88790_53	0	0	53	0			1659_77676_87255_32	32	82	92	18
1684_79211_88790_54	0	0	54	0			1659_77676_87255_33	33	51	67	3
1684_79211_88790_55	0	0	55	1			1659_77676_87255_34	34	54	3	0
1684_79211_88790_56	0	0	56	0			1659_77676_87255_35	35	59	69	9
1684_79211_88790_57	0	0	57	0			1659_77676_87255_36	36	37	36	3
1684_79211_88790_58	0	0	58	1			1659_77676_87255_37	37	88	8	1
1684_79211_88790_59	0	0	59	2			1659_77676_87255_38	38	46	0	0
1684_79211_88790_6	0	0	6	0			1659_77676_87255_39	39	60	28	1
1684_79211_88790_60	0	0	60	2			1659_77676_87255_4	4	31	3	0
1684_79211_88790_61	0	0	61	0			1659_77676_87255_40	40	63	2	0
1684_79211_88790_62	0	0	62	0			1659_77676_87255_41	41	79	1	0
1684_79211_88790_63	0	0	63	1			1659_77676_87255_42	42	78	2	1
1684_79211_88790_64	0	0	64	0			1659_77676_87255_43	43	53	51	8
1684_79211_88790_65	0	0	65	0			1659_77676_87255_44	44	65	75	12
1684_79211_88790_66	0	0	66	3			1659_77676_87255_45	45	71	52	13
1684_79211_88790_67	0	0	67	0			1659_77676_87255_46	46	45	58	12
1684_79211_88790_68	0	0	68	0			1659_77676_87255_47	47	54	39	9
1684_79211_88790_69	0	0	69	0			1659_77676_87255_48	48	90	8	0
1684_79211_88790_7	0	0	7	0			1659_77676_87255_49	49	66	69	12
1684_79211_88790_70	0	0	70	0			1659_77676_87255_5	5	54	47	8
1684_79211_88790_71	0	0	71	0			1659_77676_87255_50	50	52	19	1
1684_79211_88790_72	0	0	72	1			1659_77676_87255_51	51	49	2	0
1684_79211_88790_73	0	0	73	0			1659_77676_87255_52	52	47	51	6
1684_79211_88790_74	0	0	74	0			1659_77676_87255_53	53	21	26	3
1684_79211_88790_75	0	0	75	0			1659_77676_87255_54	54	92	28	6
1684_79211_88790_76	0	0	76	0			1659_77676_87255_55	55	38	42	6
1684_79211_88790_77	0	0	77	2			1659_77676_87255_56	56	81	27	3
1684_79211_88790_78	0	0	78	0			1659_77676_87255_57	57	74	79	11
1684_79211_88790_79	0	0	79	1			1659_77676_87255_58	58	75	3	0
1684_79211_88790_8	0	0	8	1			1659_77676_87255_59	59	48	26	3
1684_79211_88790_80	0	0	80	0			1659_77676_87255_6	6	67	37	12
1684_79211_88790_81	0	0	81	4			1659_77676_87255_60	60	37	9	0
1684_79211_88790_82	0	0	82	0			1659_77676_87255_61	61	59	58	6
1684_79211_88790_83	0	0	83	0			1659_77676_87255_62	62	27	5	0
1684_79211_88790_84	0	0	84	0			1659_77676_87255_63	63	82	27	4
1684_79211_88790_85	0	0	85	0			1659_77676_87255_64	64	48	45	11
1684_79211_88790_86	0	0	86	0			1659_77676_87255_65	65	75	4	0
1684_79211_88790_87	0	0	87	0			1659_77676_87255_66	66	110	54	7
1684_79211_88790_88	0	0	88	0			1659_77676_87255_67	67	49	1	1
1684_79211_88790_89	0	0	89	2			1659_77676_87255_68	68	67	29	8
1684_79211_88790_9	0	0	9	0			1659_77676_87255_69	69	46	8	1
1684_79211_88790_90	0	0	90	0			1659_77676_87255_7	7	25	38	2
1684_79211_88790_91	0	0	91	0			1659_77676_87255_70	70	81	3	1
1684_79211_88790_92	0	0	92	0			1659_77676_87255_71	71	66	36	12
1684_79211_88790_93	0	0	93	0			1659_77676_87255_72	72	66	52	12
1684_79211_88790_94	0	0	94	1			1659_77676_87255_73	73	69	4	2
1684_79211_88790_95	0	0	95	1			1659_77676_87255_74	74	71	9	4
1684_79211_88790_96	0	0	96	0			1659_77676_87255_75	75	62	4	0
1684_79211_88790_97	0	3	97	0			1659_77676_87255_76	76	46	3	1
1684_79211_88790_98	0	0	98	1			1659_77676_87255_77	77	44	78	1
1684_79211_88790_99	0	0	99	0			1659_77676_87255_78	78	120	41	7
1684_79212_88791_1	0	0	1	0			1659_77676_87255_79	79	64	45	8
1684_79212_88791_10	0	0	10	0			1659_77676_87255_8	8	36	36	5
1684_79212_88791_100	0	0	100	0			1659_77676_87255_80	80	102	17	1
1684_79212_88791_101	0	0	101	0			1659_77676_87255_81	81	111	1	0
1684_79212_88791_102	1	1	102	1			1659_77676_87255_82	82	62	3	0
1684_79212_88791_103	0	0	103	0			1659_77676_87255_83	83	26	65	10
1684_79212_88791_104	0	0	104	0			1659_77676_87255_84	84	54	40	2
1684_79212_88791_105	0	0	105	0			1659_77676_87255_85	85	128	15	5
1684_79212_88791_106	0	0	106	0			1659_77676_87255_86	86	101	54	9
1684_79212_88791_107	0	0	107	0			1659_77676_87255_87	87	57	33	5
1684_79212_88791_108	0	0	108	0			1659_77676_87255_88	88	69	39	8
1684_79212_88791_109	0	0	109	0			1659_77676_87255_89	89	41	48	10
1684_79212_88791_11	0	0	11	0			1659_77676_87255_9	9	30	22	0
1684_79212_88791_110	0	0	110	0			1659_77676_87255_90	90	44	0	0
1684_79212_88791_111	0	0	111	0			1659_77676_87255_91	91	53	5	0
1684_79212_88791_112	0	0	112	0			1659_77676_87255_92	92	26	1	0
1684_79212_88791_113	0	0	113	0			1659_77676_87255_93	93	94	12	1
1684_79212_88791_114	0	0	114	0			1659_77676_87255_94	94	60	65	15
1684_79212_88791_115	0	0	115	2			1659_77676_87255_95	95	30	54	3
1684_79212_88791_116	0	0	116	0			1659_77676_87255_96	96	41	63	9
1684_79212_88791_117	0	0	117	0			1659_77676_87255_97	97	47	3	0
1684_79212_88791_118	0	0	118	1			1659_77676_87255_98	98	47	20	33
1684_79212_88791_119	0	0	119	0			1659_77676_87255_99	99	51	48	4
1684_79212_88791_12	0	0	12	0			1659_77677_87256_1	1	10	13	1
1684_79212_88791_120	0	0	120	0			1659_77677_87256_10	10	56	56	5
1684_79212_88791_121	0	0	121	1			1659_77677_87256_100	100	34	37	3
1684_79212_88791_122	0	0	122	1			1659_77677_87256_101	101	81	2	0
1684_79212_88791_123	0	0	123	0			1659_77677_87256_102	102	36	8	3
1684_79212_88791_124	0	0	124	3			1659_77677_87256_103	103	55	14	7
1684_79212_88791_125	0	0	125	0			1659_77677_87256_104	104	57	6	1
1684_79212_88791_126	0	0	126	0			1659_77677_87256_105	105	30	2	0
1684_79212_88791_127	0	0	127	1			1659_77677_87256_106	106	33	67	13
1684_79212_88791_128	0	0	128	1			1659_77677_87256_107	107	45	73	19
1684_79212_88791_129	0	0	129	0			1659_77677_87256_108	108	48	44	4
1684_79212_88791_13	0	0	13	0			1659_77677_87256_109	109	35	12	0
1684_79212_88791_130	0	0	130	2			1659_77677_87256_11	11	35	7	1
1684_79212_88791_131	0	0	131	0			1659_77677_87256_110	110	38	57	9
1684_79212_88791_132	0	0	132	1			1659_77677_87256_111	111	47	42	11
1684_79212_88791_133	0	0	133	0			1659_77677_87256_112	112	40	54	8
1684_79212_88791_134	0	0	134	0			1659_77677_87256_113	113	72	35	7
1684_79212_88791_135	0	0	135	0			1659_77677_87256_114	114	76	67	9
1684_79212_88791_136	0	0	136	0			1659_77677_87256_115	115	53	4	0
1684_79212_88791_137	0	0	137	2			1659_77677_87256_116	116	35	12	0
1684_79212_88791_138	0	0	138	1			1659_77677_87256_117	117	65	46	3
1684_79212_88791_139	0	0	139	2			1659_77677_87256_118	118	63	2	0
1684_79212_88791_14	0	0	14	0			1659_77677_87256_119	119	70	62	8
1684_79212_88791_140	0	0	140	0			1659_77677_87256_12	12	30	1	0
1684_79212_88791_141	0	0	141	0			1659_77677_87256_120	120	35	1	0
1684_79212_88791_142	0	0	142	0			1659_77677_87256_121	121	60	63	5
1684_79212_88791_143	0	0	143	0			1659_77677_87256_122	122	49	15	0
1684_79212_88791_144	0	0	144	0			1659_77677_87256_123	123	51	33	4
1684_79212_88791_145	0	0	145	0			1659_77677_87256_124	124	67	53	26
1684_79212_88791_146	0	0	146	0			1659_77677_87256_125	125	39	3	0
1684_79212_88791_147	0	0	147	0			1659_77677_87256_126	126	90	32	9
1684_79212_88791_148	0	0	148	0			1659_77677_87256_127	127	22	1	0
1684_79212_88791_149	0	0	149	0			1659_77677_87256_128	128	71	17	1
1684_79212_88791_15	0	0	15	2			1659_77677_87256_129	129	56	35	7
1684_79212_88791_150	0	0	150	0			1659_77677_87256_13	13	52	42	3
1684_79212_88791_151	0	0	151	0			1659_77677_87256_130	130	68	41	35
1684_79212_88791_152	0	0	152	0			1659_77677_87256_131	131	56	70	16
1684_79212_88791_153	0	0	153	1			1659_77677_87256_132	132	57	2	1
1684_79212_88791_154	0	0	154	0			1659_77677_87256_133	133	72	2	0
1684_79212_88791_155	0	0	155	0			1659_77677_87256_134	134	13	0	0
1684_79212_88791_156	0	0	156	0			1659_77677_87256_135	135	49	1	0
1684_79212_88791_157	0	0	157	0			1659_77677_87256_136	136	31	0	0
1684_79212_88791_158	0	0	158	0			1659_77677_87256_137	137	45	43	1
1684_79212_88791_159	0	0	159	0			1659_77677_87256_138	138	35	1	0
1684_79212_88791_16	0	0	16	0			1659_77677_87256_139	139	30	38	3
1684_79212_88791_160	0	0	160	0			1659_77677_87256_14	14	47	2	2
1684_79212_88791_161	0	0	161	0			1659_77677_87256_140	140	23	62	4
1684_79212_88791_162	0	0	162	0			1659_77677_87256_141	141	54	2	0
1684_79212_88791_163	0	0	163	0			1659_77677_87256_142	142	48	8	2
1684_79212_88791_164	0	0	164	0			1659_77677_87256_143	143	47	2	2
1684_79212_88791_165	0	0	165	0			1659_77677_87256_144	144	42	65	7
1684_79212_88791_166	0	0	166	0			1659_77677_87256_145	145	46	11	2
1684_79212_88791_167	0	0	167	1			1659_77677_87256_146	146	34	3	1
1684_79212_88791_168	0	0	168	3			1659_77677_87256_147	147	26	1	1
1684_79212_88791_169	0	0	169	0			1659_77677_87256_148	148	19	41	1
1684_79212_88791_17	0	0	17	0			1659_77677_87256_149	149	46	2	0
1684_79212_88791_170	0	0	170	1			1659_77677_87256_15	15	35	4	0
1684_79212_88791_171	0	0	171	0			1659_77677_87256_150	150	36	3	0
1684_79212_88791_172	0	0	172	1			1659_77677_87256_151	151	38	6	1
1684_79212_88791_173	0	0	173	0			1659_77677_87256_152	152	56	17	2
1684_79212_88791_174	0	0	174	1			1659_77677_87256_153	153	29	30	18
1684_79212_88791_175	0	0	175	2			1659_77677_87256_154	154	38	8	1
1684_79212_88791_176	0	0	176	1			1659_77677_87256_155	155	25	4	0
1684_79212_88791_177	0	0	177	1			1659_77677_87256_156	156	22	11	4
1684_79212_88791_178	0	0	178	0			1659_77677_87256_157	157	8	1	0
1684_79212_88791_179	0	0	179	0			1659_77677_87256_16	16	29	32	0
1684_79212_88791_18	0	0	18	1			1659_77677_87256_17	17	45	4	1
1684_79212_88791_180	0	0	180	0			1659_77677_87256_18	18	25	7	1
1684_79212_88791_181	0	0	181	0			1659_77677_87256_19	19	60	25	1
1684_79212_88791_182	0	0	182	0			1659_77677_87256_2	2	61	30	3
1684_79212_88791_183	0	0	183	0			1659_77677_87256_20	20	43	6	0
1684_79212_88791_184	0	0	184	0			1659_77677_87256_21	21	40	52	3
1684_79212_88791_185	0	0	185	1			1659_77677_87256_22	22	61	46	3
1684_79212_88791_186	0	0	186	0			1659_77677_87256_23	23	46	14	2
1684_79212_88791_187	0	0	187	0			1659_77677_87256_24	24	6	6	2
1684_79212_88791_188	0	0	188	0			1659_77677_87256_25	25	46	37	4
1684_79212_88791_189	0	0	189	1			1659_77677_87256_26	26	51	31	2
1684_79212_88791_19	0	0	19	1			1659_77677_87256_27	27	62	5	3
1684_79212_88791_190	0	0	190	0			1659_77677_87256_28	28	37	4	0
1684_79212_88791_191	0	0	191	1			1659_77677_87256_29	29	143	86	53
1684_79212_88791_192	0	0	192	0			1659_77677_87256_3	3	14	21	5
1684_79212_88791_193	0	0	193	0			1659_77677_87256_30	30	50	10	2
1684_79212_88791_194	0	0	194	0			1659_77677_87256_31	31	67	5	1
1684_79212_88791_195	0	0	195	0			1659_77677_87256_32	32	37	31	1
1684_79212_88791_196	0	0	196	0			1659_77677_87256_33	33	75	78	10
1684_79212_88791_197	0	0	197	0			1659_77677_87256_34	34	46	6	1
1684_79212_88791_198	0	0	198	0			1659_77677_87256_35	35	31	8	1
1684_79212_88791_199	0	0	199	0			1659_77677_87256_36	36	42	20	3
1684_79212_88791_2	0	0	2	0			1659_77677_87256_37	37	57	55	4
1684_79212_88791_20	0	0	20	0			1659_77677_87256_38	38	31	9	1
1684_79212_88791_200	0	0	200	0			1659_77677_87256_39	39	67	3	0
1684_79212_88791_201	0	0	201	0			1659_77677_87256_4	4	37	21	2
1684_79212_88791_202	0	0	202	0			1659_77677_87256_40	40	53	9	2
1684_79212_88791_203	0	0	203	2			1659_77677_87256_41	41	36	3	0
1684_79212_88791_204	0	0	204	1			1659_77677_87256_42	42	68	28	4
1684_79212_88791_205	0	0	205	2			1659_77677_87256_43	43	40	9	2
1684_79212_88791_206	0	0	206	1			1659_77677_87256_44	44	21	26	2
1684_79212_88791_207	0	0	207	0			1659_77677_87256_45	45	88	2	0
1684_79212_88791_208	0	0	208	0			1659_77677_87256_46	46	135	28	10
1684_79212_88791_209	0	0	209	0			1659_77677_87256_47	47	69	5	2
1684_79212_88791_21	0	0	21	0			1659_77677_87256_48	48	49	48	7
1684_79212_88791_210	0	0	210	0			1659_77677_87256_49	49	26	19	11
1684_79212_88791_211	0	0	211	0			1659_77677_87256_5	5	27	26	2
1684_79212_88791_212	0	0	212	0			1659_77677_87256_50	50	32	1	1
1684_79212_88791_213	0	0	213	0			1659_77677_87256_51	51	60	2	0
1684_79212_88791_214	0	0	214	0			1659_77677_87256_52	52	29	63	10
1684_79212_88791_215	0	0	215	0			1659_77677_87256_53	53	64	33	3
1684_79212_88791_216	0	0	216	0			1659_77677_87256_54	54	50	10	1
1684_79212_88791_217	0	0	217	2			1659_77677_87256_55	55	27	49	5
1684_79212_88791_218	0	0	218	1			1659_77677_87256_56	56	59	51	18
1684_79212_88791_219	0	0	219	0			1659_77677_87256_57	57	73	0	0
1684_79212_88791_22	0	0	22	0			1659_77677_87256_58	58	64	30	10
1684_79212_88791_220	0	0	220	14			1659_77677_87256_59	59	38	2	1
1684_79212_88791_221	0	0	221	0			1659_77677_87256_6	6	32	2	0
1684_79212_88791_222	0	0	222	0			1659_77677_87256_60	60	77	13	4
1684_79212_88791_223	0	0	223	0			1659_77677_87256_61	61	30	45	3
1684_79212_88791_224	0	0	224	0			1659_77677_87256_62	62	58	24	4
1684_79212_88791_225	0	0	225	0			1659_77677_87256_63	63	47	14	0
1684_79212_88791_226	0	0	226	2			1659_77677_87256_64	64	35	3	2
1684_79212_88791_227	0	0	227	4			1659_77677_87256_65	65	64	33	8
1684_79212_88791_228	0	0	228	0			1659_77677_87256_66	66	63	40	8
1684_79212_88791_229	0	0	229	0			1659_77677_87256_67	67	24	60	5
1684_79212_88791_23	0	0	23	0			1659_77677_87256_68	68	49	38	0
1684_79212_88791_230	0	0	230	0			1659_77677_87256_69	69	49	25	1
1684_79212_88791_231	0	0	231	1			1659_77677_87256_7	7	28	2	0
1684_79212_88791_232	0	0	232	1			1659_77677_87256_70	70	53	34	4
1684_79212_88791_24	0	0	24	1			1659_77677_87256_71	71	72	14	1
1684_79212_88791_25	0	0	25	1			1659_77677_87256_72	72	34	28	5
1684_79212_88791_26	0	0	26	1			1659_77677_87256_73	73	70	61	12
1684_79212_88791_27	0	0	27	0			1659_77677_87256_74	74	48	6	0
1684_79212_88791_28	0	0	28	0			1659_77677_87256_75	75	83	4	0
1684_79212_88791_29	0	0	29	0			1659_77677_87256_76	76	54	13	2
1684_79212_88791_3	0	0	3	0			1659_77677_87256_77	77	52	33	12
1684_79212_88791_30	0	0	30	0			1659_77677_87256_78	78	27	2	1
1684_79212_88791_31	0	0	31	0			1659_77677_87256_79	79	54	37	5
1684_79212_88791_32	0	0	32	0			1659_77677_87256_8	8	27	52	7
1684_79212_88791_33	0	0	33	0			1659_77677_87256_80	80	53	44	11
1684_79212_88791_34	0	0	34	0			1659_77677_87256_81	81	52	7	0
1684_79212_88791_35	0	0	35	0			1659_77677_87256_82	82	67	12	2
1684_79212_88791_36	0	0	36	0			1659_77677_87256_83	83	21	36	6
1684_79212_88791_37	0	0	37	0			1659_77677_87256_84	84	54	11	5
1684_79212_88791_38	0	0	38	0			1659_77677_87256_85	85	77	34	3
1684_79212_88791_39	0	0	39	0			1659_77677_87256_86	86	57	1	0
1684_79212_88791_4	0	0	4	1			1659_77677_87256_87	87	66	4	0
1684_79212_88791_40	0	0	40	0			1659_77677_87256_88	88	55	11	4
1684_79212_88791_41	0	0	41	0			1659_77677_87256_89	89	31	79	3
1684_79212_88791_42	0	0	42	0			1659_77677_87256_9	9	5	1	0
1684_79212_88791_43	0	0	43	0			1659_77677_87256_90	90	78	11	4
1684_79212_88791_44	0	0	44	0			1659_77677_87256_91	91	57	58	12
1684_79212_88791_45	0	0	45	0			1659_77677_87256_92	92	52	19	3
1684_79212_88791_46	0	0	46	0			1659_77677_87256_93	93	89	57	11
1684_79212_88791_47	0	0	47	0			1659_77677_87256_94	94	58	1	0
1684_79212_88791_48	0	0	48	0			1659_77677_87256_95	95	65	11	4
1684_79212_88791_49	0	0	49	1			1659_77677_87256_96	96	42	28	3
1684_79212_88791_5	0	0	5	1			1659_77677_87256_97	97	81	3	1
1684_79212_88791_50	0	0	50	0			1659_77677_87256_98	98	62	2	0
1684_79212_88791_51	0	0	51	0			1659_77677_87256_99	99	53	61	17
1684_79212_88791_52	0	0	52	0			1659_77678_87257_1	1	12	1	0
1684_79212_88791_53	0	0	53	0			1659_77678_87257_10	10	35	11	0
1684_79212_88791_54	0	0	54	1			1659_77678_87257_100	100	44	78	10
1684_79212_88791_55	0	0	55	0			1659_77678_87257_101	101	5	5	0
1684_79212_88791_56	0	0	56	0			1659_77678_87257_102	102	42	84	22
1684_79212_88791_57	0	0	57	0			1659_77678_87257_103	103	49	49	16
1684_79212_88791_58	0	0	58	0			1659_77678_87257_104	104	72	58	24
1684_79212_88791_59	0	0	59	0			1659_77678_87257_105	105	48	72	9
1684_79212_88791_6	0	0	6	0			1659_77678_87257_106	106	60	41	21
1684_79212_88791_60	0	0	60	0			1659_77678_87257_107	107	50	35	5
1684_79212_88791_61	0	0	61	3			1659_77678_87257_108	108	56	6	1
1684_79212_88791_62	0	0	62	0			1659_77678_87257_109	109	50	3	0
1684_79212_88791_63	0	0	63	0			1659_77678_87257_11	11	48	41	4
1684_79212_88791_64	0	0	64	1			1659_77678_87257_110	110	74	16	1
1684_79212_88791_65	0	0	65	0			1659_77678_87257_111	111	44	43	3
1684_79212_88791_66	0	0	66	0			1659_77678_87257_112	112	29	1	0
1684_79212_88791_67	0	0	67	1			1659_77678_87257_113	113	57	64	17
1684_79212_88791_68	0	0	68	0			1659_77678_87257_114	114	52	1	0
1684_79212_88791_69	0	0	69	0			1659_77678_87257_115	115	63	22	1
1684_79212_88791_7	0	0	7	0			1659_77678_87257_116	116	61	40	10
1684_79212_88791_70	0	0	70	1			1659_77678_87257_117	117	51	76	14
1684_79212_88791_71	0	0	71	0			1659_77678_87257_118	118	59	5	2
1684_79212_88791_72	0	0	72	1			1659_77678_87257_119	119	14	8	1
1684_79212_88791_73	0	0	73	0			1659_77678_87257_12	12	19	6	0
1684_79212_88791_74	0	0	74	0			1659_77678_87257_120	120	54	17	0
1684_79212_88791_75	0	0	75	0			1659_77678_87257_121	121	7	5	1
1684_79212_88791_76	0	0	76	0			1659_77678_87257_122	122	38	31	5
1684_79212_88791_77	0	0	77	0			1659_77678_87257_123	123	51	81	6
1684_79212_88791_78	0	0	78	0			1659_77678_87257_124	124	42	3	1
1684_79212_88791_79	0	0	79	0			1659_77678_87257_125	125	27	0	0
1684_79212_88791_8	0	0	8	0			1659_77678_87257_126	126	42	0	0
1684_79212_88791_80	0	0	80	1			1659_77678_87257_127	127	15	28	0
1684_79212_88791_81	0	0	81	0			1659_77678_87257_128	128	52	41	9
1684_79212_88791_82	0	0	82	1			1659_77678_87257_129	129	49	14	1
1684_79212_88791_83	0	0	83	0			1659_77678_87257_13	13	52	52	6
1684_79212_88791_84	0	0	84	0			1659_77678_87257_130	130	32	38	7
1684_79212_88791_85	0	0	85	0			1659_77678_87257_131	131	27	45	1
1684_79212_88791_86	0	0	86	0			1659_77678_87257_132	132	70	78	19
1684_79212_88791_87	0	0	87	0			1659_77678_87257_133	133	42	38	4
1684_79212_88791_88	0	1	88	0			1659_77678_87257_134	134	58	55	7
1684_79212_88791_89	0	0	89	0			1659_77678_87257_135	135	45	40	3
1684_79212_88791_9	0	0	9	3			1659_77678_87257_136	136	13	1	0
1684_79212_88791_90	0	0	90	0			1659_77678_87257_137	137	49	30	3
1684_79212_88791_91	0	0	91	0			1659_77678_87257_138	138	46	30	6
1684_79212_88791_92	0	0	92	0			1659_77678_87257_139	139	15	14	1
1684_79212_88791_93	0	0	93	0			1659_77678_87257_14	14	39	13	2
1684_79212_88791_94	0	0	94	0			1659_77678_87257_140	140	14	13	0
1684_79212_88791_95	0	0	95	0			1659_77678_87257_15	15	50	80	11
1684_79212_88791_96	0	0	96	1			1659_77678_87257_16	16	72	32	3
1684_79212_88791_97	0	0	97	0			1659_77678_87257_17	17	44	2	0
1684_79212_88791_98	0	0	98	1			1659_77678_87257_18	18	39	70	2
1684_79212_88791_99	0	0	99	0			1659_77678_87257_19	19	25	38	5
1684_79213_88792_1	0	0	1	0			1659_77678_87257_2	2	23	31	4
1684_79213_88792_10	0	0	10	1			1659_77678_87257_20	20	26	11	0
1684_79213_88792_100	0	0	100	0			1659_77678_87257_21	21	46	57	15
1684_79213_88792_101	0	0	101	0			1659_77678_87257_22	22	14	16	3
1684_79213_88792_102	0	0	102	2			1659_77678_87257_23	23	26	48	5
1684_79213_88792_103	0	0	103	0			1659_77678_87257_24	24	41	1	0
1684_79213_88792_104	0	0	104	2			1659_77678_87257_25	25	21	55	2
1684_79213_88792_105	0	0	105	1			1659_77678_87257_26	26	35	42	4
1684_79213_88792_106	0	0	106	0			1659_77678_87257_27	27	52	62	4
1684_79213_88792_107	0	0	107	0			1659_77678_87257_28	28	46	3	1
1684_79213_88792_108	0	0	108	0			1659_77678_87257_29	29	16	28	6
1684_79213_88792_109	0	0	109	0			1659_77678_87257_3	3	32	48	4
1684_79213_88792_11	0	0	11	0			1659_77678_87257_30	30	36	41	2
1684_79213_88792_110	0	0	110	1			1659_77678_87257_31	31	40	51	7
1684_79213_88792_111	0	0	111	0			1659_77678_87257_32	32	70	18	3
1684_79213_88792_112	0	0	112	0			1659_77678_87257_33	33	45	7	1
1684_79213_88792_113	0	0	113	0			1659_77678_87257_34	34	47	16	4
1684_79213_88792_114	0	0	114	0			1659_77678_87257_35	35	39	76	6
1684_79213_88792_115	0	0	115	0			1659_77678_87257_36	36	67	51	7
1684_79213_88792_116	0	0	116	0			1659_77678_87257_37	37	42	35	7
1684_79213_88792_117	0	0	117	0			1659_77678_87257_38	38	23	0	0
1684_79213_88792_118	0	0	118	0			1659_77678_87257_39	39	85	23	2
1684_79213_88792_119	0	1	119	0			1659_77678_87257_4	4	31	5	1
1684_79213_88792_12	0	0	12	0			1659_77678_87257_40	40	67	55	8
1684_79213_88792_120	0	0	120	0			1659_77678_87257_41	41	139	27	6
1684_79213_88792_121	0	0	121	0			1659_77678_87257_42	42	52	1	0
1684_79213_88792_122	0	0	122	0			1659_77678_87257_43	43	26	8	1
1684_79213_88792_123	0	0	123	0			1659_77678_87257_44	44	91	11	2
1684_79213_88792_124	0	0	124	0			1659_77678_87257_45	45	75	13	0
1684_79213_88792_125	0	0	125	0			1659_77678_87257_46	46	15	58	6
1684_79213_88792_126	0	0	126	0			1659_77678_87257_47	47	51	35	8
1684_79213_88792_127	0	0	127	0			1659_77678_87257_48	48	91	58	16
1684_79213_88792_128	0	0	128	1			1659_77678_87257_49	49	77	23	5
1684_79213_88792_129	0	0	129	0			1659_77678_87257_5	5	27	12	2
1684_79213_88792_13	0	0	13	1			1659_77678_87257_50	50	26	19	0
1684_79213_88792_130	0	0	130	0			1659_77678_87257_51	51	70	21	3
1684_79213_88792_131	0	0	131	0			1659_77678_87257_52	52	71	7	2
1684_79213_88792_132	0	0	132	0			1659_77678_87257_53	53	41	29	4
1684_79213_88792_133	0	0	133	0			1659_77678_87257_54	54	63	1	0
1684_79213_88792_134	0	0	134	0			1659_77678_87257_55	55	30	33	4
1684_79213_88792_135	0	0	135	0			1659_77678_87257_56	56	20	14	0
1684_79213_88792_136	0	0	136	0			1659_77678_87257_57	57	83	23	0
1684_79213_88792_137	0	0	137	0			1659_77678_87257_58	58	11	0	0
1684_79213_88792_138	0	0	138	0			1659_77678_87257_59	59	28	33	14
1684_79213_88792_139	0	0	139	2			1659_77678_87257_6	6	92	64	47
1684_79213_88792_14	0	0	14	0			1659_77678_87257_60	60	110	35	6
1684_79213_88792_140	0	0	140	0			1659_77678_87257_61	61	67	2	0
1684_79213_88792_141	0	0	141	0			1659_77678_87257_62	62	135	43	26
1684_79213_88792_142	0	0	142	0			1659_77678_87257_63	63	45	45	21
1684_79213_88792_143	0	0	143	0			1659_77678_87257_64	64	45	39	23
1684_79213_88792_144	0	0	144	0			1659_77678_87257_65	65	64	0	0
1684_79213_88792_145	0	0	145	1			1659_77678_87257_66	66	55	13	2
1684_79213_88792_146	0	0	146	0			1659_77678_87257_67	67	67	29	2
1684_79213_88792_147	0	0	147	0			1659_77678_87257_68	68	96	37	57
1684_79213_88792_148	0	0	148	3			1659_77678_87257_69	69	27	4	0
1684_79213_88792_149	0	0	149	0			1659_77678_87257_7	7	17	14	4
1684_79213_88792_15	0	0	15	0			1659_77678_87257_70	70	36	43	9
1684_79213_88792_150	0	0	150	1			1659_77678_87257_71	71	34	59	5
1684_79213_88792_151	0	0	151	1			1659_77678_87257_72	72	66	25	0
1684_79213_88792_152	0	0	152	1			1659_77678_87257_73	73	65	47	37
1684_79213_88792_153	0	0	153	0			1659_77678_87257_74	74	52	87	15
1684_79213_88792_154	0	0	154	0			1659_77678_87257_75	75	54	56	10
1684_79213_88792_155	0	0	155	2			1659_77678_87257_76	76	25	44	4
1684_79213_88792_156	0	0	156	0			1659_77678_87257_77	77	86	36	1
1684_79213_88792_157	0	0	157	0			1659_77678_87257_78	78	42	34	3
1684_79213_88792_158	0	0	158	0			1659_77678_87257_79	79	56	70	24
1684_79213_88792_159	0	0	159	0			1659_77678_87257_8	8	2	10	0
1684_79213_88792_16	0	0	16	0			1659_77678_87257_80	80	92	45	12
1684_79213_88792_160	0	0	160	0			1659_77678_87257_81	81	62	8	0
1684_79213_88792_161	0	0	161	0			1659_77678_87257_82	82	87	45	9
1684_79213_88792_162	0	0	162	1			1659_77678_87257_83	83	68	14	1
1684_79213_88792_163	0	0	163	0			1659_77678_87257_84	84	52	4	0
1684_79213_88792_164	0	0	164	0			1659_77678_87257_85	85	41	50	6
1684_79213_88792_165	0	0	165	2			1659_77678_87257_86	86	33	31	2
1684_79213_88792_166	0	0	166	1			1659_77678_87257_87	87	59	14	2
1684_79213_88792_167	0	0	167	0			1659_77678_87257_88	88	77	32	10
1684_79213_88792_168	0	0	168	0			1659_77678_87257_89	89	100	40	11
1684_79213_88792_169	0	0	169	0			1659_77678_87257_9	9	30	22	1
1684_79213_88792_17	0	0	17	0			1659_77678_87257_90	90	70	3	2
1684_79213_88792_170	0	0	170	0			1659_77678_87257_91	91	66	38	2
1684_79213_88792_171	0	0	171	0			1659_77678_87257_92	92	64	1	0
1684_79213_88792_172	0	0	172	0			1659_77678_87257_93	93	112	41	39
1684_79213_88792_173	0	0	173	0			1659_77678_87257_94	94	40	9	3
1684_79213_88792_174	0	0	174	0			1659_77678_87257_95	95	45	61	4
1684_79213_88792_175	0	0	175	0			1659_77678_87257_96	96	93	84	16
1684_79213_88792_176	0	0	176	1			1659_77678_87257_97	97	27	50	2
1684_79213_88792_177	0	0	177	0			1659_77678_87257_98	98	72	41	8
1684_79213_88792_178	0	0	178	0			1659_77678_87257_99	99	75	67	20
1684_79213_88792_179	0	0	179	0			1659_77679_87258_1	1	21	6	0
1684_79213_88792_18	0	0	18	0			1659_77679_87258_10	10	26	39	0
1684_79213_88792_180	0	0	180	1			1659_77679_87258_11	11	15	21	5
1684_79213_88792_181	0	0	181	0			1659_77679_87258_12	12	19	30	1
1684_79213_88792_182	0	0	182	0			1659_77679_87258_13	13	41	58	10
1684_79213_88792_183	0	0	183	0			1659_77679_87258_14	14	30	30	2
1684_79213_88792_184	0	0	184	0			1659_77679_87258_15	15	60	55	18
1684_79213_88792_185	0	0	185	0			1659_77679_87258_16	16	33	14	1
1684_79213_88792_186	0	0	186	1			1659_77679_87258_17	17	24	12	1
1684_79213_88792_187	0	0	187	0			1659_77679_87258_18	18	33	39	4
1684_79213_88792_188	0	0	188	0			1659_77679_87258_19	19	31	9	2
1684_79213_88792_189	0	0	189	0			1659_77679_87258_2	2	3	14	0
1684_79213_88792_19	0	0	19	1			1659_77679_87258_20	20	25	16	5
1684_79213_88792_190	0	0	190	0			1659_77679_87258_21	21	48	41	2
1684_79213_88792_191	0	0	191	0			1659_77679_87258_22	22	47	2	0
1684_79213_88792_192	0	0	192	0			1659_77679_87258_23	23	30	1	0
1684_79213_88792_193	0	0	193	0			1659_77679_87258_24	24	42	3	0
1684_79213_88792_194	0	0	194	0			1659_77679_87258_25	25	25	82	5
1684_79213_88792_195	0	0	195	1			1659_77679_87258_26	26	23	59	10
1684_79213_88792_196	0	0	196	1			1659_77679_87258_27	27	35	2	0
1684_79213_88792_197	0	0	197	0			1659_77679_87258_28	28	35	61	9
1684_79213_88792_198	0	0	198	1			1659_77679_87258_29	29	45	10	1
1684_79213_88792_199	0	0	199	0			1659_77679_87258_3	3	21	2	0
1684_79213_88792_2	0	0	2	0			1659_77679_87258_30	30	45	10	0
1684_79213_88792_20	0	0	20	0			1659_77679_87258_31	31	17	56	0
1684_79213_88792_200	0	0	200	1			1659_77679_87258_32	32	29	60	10
1684_79213_88792_201	0	0	201	0			1659_77679_87258_33	33	49	40	10
1684_79213_88792_202	0	0	202	0			1659_77679_87258_34	34	41	5	1
1684_79213_88792_203	0	0	203	1			1659_77679_87258_35	35	58	38	3
1684_79213_88792_204	0	0	204	0			1659_77679_87258_36	36	61	4	0
1684_79213_88792_205	0	0	205	0			1659_77679_87258_37	37	47	67	1
1684_79213_88792_206	0	0	206	3			1659_77679_87258_38	38	39	39	4
1684_79213_88792_207	0	0	207	1			1659_77679_87258_39	39	46	5	0
1684_79213_88792_208	0	0	208	0			1659_77679_87258_4	4	7	0	0
1684_79213_88792_209	0	0	209	0			1659_77679_87258_40	40	43	57	9
1684_79213_88792_21	0	0	21	0			1659_77679_87258_41	41	31	39	2
1684_79213_88792_210	0	0	210	1			1659_77679_87258_42	42	31	37	19
1684_79213_88792_211	0	0	211	0			1659_77679_87258_43	43	38	73	19
1684_79213_88792_212	0	0	212	0			1659_77679_87258_44	44	41	57	5
1684_79213_88792_213	0	0	213	0			1659_77679_87258_45	45	51	58	9
1684_79213_88792_214	0	0	214	1			1659_77679_87258_46	46	51	46	6
1684_79213_88792_215	0	0	215	0			1659_77679_87258_47	47	51	25	4
1684_79213_88792_216	0	0	216	0			1659_77679_87258_48	48	25	1	0
1684_79213_88792_217	0	0	217	0			1659_77679_87258_49	49	28	50	3
1684_79213_88792_218	0	0	218	0			1659_77679_87258_5	5	12	5	0
1684_79213_88792_219	0	0	219	0			1659_77679_87258_50	50	97	51	8
1684_79213_88792_22	0	0	22	0			1659_77679_87258_51	51	49	2	0
1684_79213_88792_220	0	0	220	0			1659_77679_87258_52	52	35	54	18
1684_79213_88792_221	0	0	221	0			1659_77679_87258_53	53	44	44	28
1684_79213_88792_222	0	0	222	0			1659_77679_87258_54	54	46	62	6
1684_79213_88792_223	0	0	223	9			1659_77679_87258_55	55	45	16	2
1684_79213_88792_224	0	0	224	0			1659_77679_87258_56	56	37	1	1
1684_79213_88792_225	0	0	225	0			1659_77679_87258_57	57	96	87	11
1684_79213_88792_226	0	0	226	1			1659_77679_87258_58	58	72	25	3
1684_79213_88792_227	0	0	227	0			1659_77679_87258_59	59	40	78	2
1684_79213_88792_23	0	0	23	0			1659_77679_87258_6	6	35	76	5
1684_79213_88792_24	0	0	24	0			1659_77679_87258_60	60	36	7	0
1684_79213_88792_25	0	0	25	1			1659_77679_87258_61	61	82	48	5
1684_79213_88792_26	0	0	26	1			1659_77679_87258_62	62	79	28	2
1684_79213_88792_27	0	0	27	0			1659_77679_87258_63	63	49	64	18
1684_79213_88792_28	0	0	28	0			1659_77679_87258_64	64	17	29	4
1684_79213_88792_29	0	0	29	0			1659_77679_87258_65	65	61	45	14
1684_79213_88792_3	0	0	3	0			1659_77679_87258_66	66	28	62	3
1684_79213_88792_30	0	0	30	0			1659_77679_87258_67	67	49	28	0
1684_79213_88792_31	0	0	31	0			1659_77679_87258_68	68	36	1	0
1684_79213_88792_32	0	0	32	0			1659_77679_87258_69	69	41	24	2
1684_79213_88792_33	0	0	33	0			1659_77679_87258_7	7	9	11	0
1684_79213_88792_34	0	0	34	0			1659_77679_87258_70	70	37	53	8
1684_79213_88792_35	0	0	35	0			1659_77679_87258_71	71	32	2	0
1684_79213_88792_36	0	0	36	0			1659_77679_87258_72	72	50	93	21
1684_79213_88792_37	0	0	37	0			1659_77679_87258_73	73	51	24	1
1684_79213_88792_38	0	0	38	0			1659_77679_87258_74	74	42	31	3
1684_79213_88792_39	0	0	39	0			1659_77679_87258_75	75	42	34	2
1684_79213_88792_4	0	0	4	0			1659_77679_87258_76	76	1	2	1
1684_79213_88792_40	0	0	40	0			1659_77679_87258_77	77	48	8	0
1684_79213_88792_41	0	0	41	0			1659_77679_87258_78	78	53	3	0
1684_79213_88792_42	0	0	42	0			1659_77679_87258_79	79	43	74	9
1684_79213_88792_43	0	0	43	0			1659_77679_87258_8	8	36	69	4
1684_79213_88792_44	0	0	44	0			1659_77679_87258_80	80	30	1	0
1684_79213_88792_45	0	0	45	0			1659_77679_87258_81	81	35	9	0
1684_79213_88792_46	0	0	46	0			1659_77679_87258_82	82	49	7	2
1684_79213_88792_47	0	0	47	1			1659_77679_87258_83	83	25	26	1
1684_79213_88792_48	0	0	48	0			1659_77679_87258_84	84	7	10	0
1684_79213_88792_49	0	0	49	1			1659_77679_87258_85	85	29	2	0
1684_79213_88792_5	0	0	5	0			1659_77679_87258_86	86	34	14	1
1684_79213_88792_50	0	0	50	0			1659_77679_87258_87	87	12	12	1
1684_79213_88792_51	0	0	51	1			1659_77679_87258_88	88	4	27	0
1684_79213_88792_52	0	0	52	0			1659_77679_87258_9	9	40	50	11
1684_79213_88792_53	0	2	53	0			1659_77680_87259_1	1	50	31	15
1684_79213_88792_54	0	0	54	0			1659_77680_87259_10	10	7	2	0
1684_79213_88792_55	0	0	55	0			1659_77680_87259_11	11	48	73	6
1684_79213_88792_56	0	0	56	0			1659_77680_87259_12	12	51	14	4
1684_79213_88792_57	0	0	57	0			1659_77680_87259_13	13	52	55	6
1684_79213_88792_58	0	0	58	0			1659_77680_87259_14	14	39	39	2
1684_79213_88792_59	0	0	59	1			1659_77680_87259_15	15	29	37	11
1684_79213_88792_6	0	0	6	1			1659_77680_87259_16	16	32	40	5
1684_79213_88792_60	0	0	60	0			1659_77680_87259_17	17	4	0	0
1684_79213_88792_61	0	1	61	0			1659_77680_87259_18	18	54	37	11
1684_79213_88792_62	0	0	62	0			1659_77680_87259_19	19	51	54	9
1684_79213_88792_63	0	0	63	0			1659_77680_87259_2	2	11	33	6
1684_79213_88792_64	0	0	64	0			1659_77680_87259_20	20	39	6	0
1684_79213_88792_65	0	0	65	1			1659_77680_87259_21	21	58	3	0
1684_79213_88792_66	0	0	66	1			1659_77680_87259_22	22	90	16	1
1684_79213_88792_67	0	0	67	0			1659_77680_87259_23	23	12	8	0
1684_79213_88792_68	0	0	68	0			1659_77680_87259_24	24	33	57	5
1684_79213_88792_69	0	0	69	0			1659_77680_87259_25	25	59	41	3
1684_79213_88792_7	0	0	7	1			1659_77680_87259_26	26	67	47	26
1684_79213_88792_70	0	0	70	0			1659_77680_87259_27	27	50	58	4
1684_79213_88792_71	0	0	71	0			1659_77680_87259_28	28	44	51	8
1684_79213_88792_72	0	0	72	0			1659_77680_87259_29	29	52	5	1
1684_79213_88792_73	0	0	73	0			1659_77680_87259_3	3	52	31	2
1684_79213_88792_74	0	0	74	4			1659_77680_87259_30	30	72	24	1
1684_79213_88792_75	0	0	75	1			1659_77680_87259_31	31	40	15	2
1684_79213_88792_76	0	0	76	0			1659_77680_87259_32	32	56	8	0
1684_79213_88792_77	0	0	77	0			1659_77680_87259_33	33	30	66	6
1684_79213_88792_78	0	0	78	0			1659_77680_87259_34	34	41	11	0
1684_79213_88792_79	0	0	79	0			1659_77680_87259_35	35	64	31	43
1684_79213_88792_8	0	0	8	0			1659_77680_87259_36	36	15	2	0
1684_79213_88792_80	0	0	80	0			1659_77680_87259_37	37	61	8	1
1684_79213_88792_81	0	0	81	0			1659_77680_87259_38	38	92	67	11
1684_79213_88792_82	0	0	82	0			1659_77680_87259_39	39	63	99	6
1684_79213_88792_83	0	0	83	3			1659_77680_87259_4	4	23	2	0
1684_79213_88792_84	0	0	84	0			1659_77680_87259_40	40	53	5	0
1684_79213_88792_85	0	0	85	0			1659_77680_87259_41	41	46	26	0
1684_79213_88792_86	0	0	86	0			1659_77680_87259_42	42	65	69	16
1684_79213_88792_87	0	0	87	0			1659_77680_87259_43	43	58	50	3
1684_79213_88792_88	0	0	88	2			1659_77680_87259_44	44	63	73	5
1684_79213_88792_89	0	0	89	0			1659_77680_87259_45	45	35	60	4
1684_79213_88792_9	0	0	9	0			1659_77680_87259_46	46	51	28	2
1684_79213_88792_90	0	0	90	1			1659_77680_87259_47	47	43	18	4
1684_79213_88792_91	0	0	91	0			1659_77680_87259_48	48	66	40	10
1684_79213_88792_92	0	0	92	0			1659_77680_87259_49	49	33	68	4
1684_79213_88792_93	0	0	93	1			1659_77680_87259_5	5	25	68	0
1684_79213_88792_94	0	0	94	0			1659_77680_87259_50	50	82	35	4
1684_79213_88792_95	0	0	95	0			1659_77680_87259_51	51	22	3	0
1684_79213_88792_96	0	0	96	0			1659_77680_87259_52	52	80	71	9
1684_79213_88792_97	0	0	97	0			1659_77680_87259_53	53	119	14	1
1684_79213_88792_98	0	0	98	0			1659_77680_87259_54	54	58	5	1
1684_79213_88792_99	0	0	99	0			1659_77680_87259_55	55	48	17	7
1684_79214_88793_1	0	0	1	0			1659_77680_87259_56	56	76	54	3
1684_79214_88793_10	0	0	10	0			1659_77680_87259_57	57	82	68	9
1684_79214_88793_100	0	0	100	0			1659_77680_87259_58	58	135	3	0
1684_79214_88793_101	0	0	101	1			1659_77680_87259_59	59	39	69	3
1684_79214_88793_102	0	0	102	0			1659_77680_87259_6	6	29	4	0
1684_79214_88793_103	0	0	103	0			1659_77680_87259_60	60	73	12	2
1684_79214_88793_104	0	0	104	0			1659_77680_87259_61	61	13	10	0
1684_79214_88793_105	0	0	105	0			1659_77680_87259_62	62	67	1	0
1684_79214_88793_106	0	0	106	2			1659_77680_87259_63	63	54	82	10
1684_79214_88793_107	0	0	107	0			1659_77680_87259_64	64	59	5	2
1684_79214_88793_108	0	0	108	0			1659_77680_87259_65	65	53	11	1
1684_79214_88793_109	0	0	109	0			1659_77680_87259_66	66	36	52	6
1684_79214_88793_11	0	0	11	0			1659_77680_87259_67	67	71	64	19
1684_79214_88793_110	0	0	110	0			1659_77680_87259_68	68	12	1	0
1684_79214_88793_111	0	0	111	2			1659_77680_87259_69	69	40	64	12
1684_79214_88793_112	0	0	112	1			1659_77680_87259_7	7	79	32	3
1684_79214_88793_113	0	0	113	0			1659_77680_87259_70	70	118	42	2
1684_79214_88793_114	0	0	114	0			1659_77680_87259_71	71	9	3	0
1684_79214_88793_115	0	0	115	0			1659_77680_87259_72	72	76	75	11
1684_79214_88793_116	0	0	116	1			1659_77680_87259_73	73	68	53	2
1684_79214_88793_117	0	0	117	4			1659_77680_87259_74	74	58	4	0
1684_79214_88793_118	0	0	118	1			1659_77680_87259_75	75	43	48	2
1684_79214_88793_119	0	0	119	2			1659_77680_87259_76	76	48	8	0
1684_79214_88793_12	0	0	12	1			1659_77680_87259_77	77	39	1	0
1684_79214_88793_120	0	0	120	2			1659_77680_87259_78	78	44	35	3
1684_79214_88793_121	0	0	121	2			1659_77680_87259_79	79	38	29	0
1684_79214_88793_122	0	0	122	1			1659_77680_87259_8	8	59	50	9
1684_79214_88793_123	0	0	123	0			1659_77680_87259_80	80	55	50	9
1684_79214_88793_124	0	0	124	0			1659_77680_87259_81	81	4	3	0
1684_79214_88793_125	0	0	125	1			1659_77680_87259_82	82	13	6	0
1684_79214_88793_126	0	0	126	0			1659_77680_87259_83	83	38	44	3
1684_79214_88793_127	0	0	127	0			1659_77680_87259_84	84	30	17	0
1684_79214_88793_128	0	0	128	0			1659_77680_87259_85	85	29	48	4
1684_79214_88793_129	0	0	129	0			1659_77680_87259_86	86	20	32	3
1684_79214_88793_13	0	0	13	0			1659_77680_87259_87	87	6	45	3
1684_79214_88793_130	0	0	130	0			1659_77680_87259_88	88	5	19	1
1684_79214_88793_131	0	0	131	1			1659_77680_87259_9	9	44	43	3
1684_79214_88793_132	0	0	132	0			1659_77681_87260_1	1	18	0	0
1684_79214_88793_133	0	0	133	0			1659_77681_87260_10	10	40	5	0
1684_79214_88793_134	0	0	134	1			1659_77681_87260_11	11	53	1	0
1684_79214_88793_135	0	0	135	0			1659_77681_87260_12	12	79	35	3
1684_79214_88793_136	0	0	136	0			1659_77681_87260_13	13	43	47	7
1684_79214_88793_137	0	0	137	0			1659_77681_87260_14	14	42	12	3
1684_79214_88793_138	0	0	138	0			1659_77681_87260_15	15	68	14	0
1684_79214_88793_139	0	0	139	0			1659_77681_87260_16	16	1	0	0
1684_79214_88793_14	0	0	14	0			1659_77681_87260_17	17	106	25	2
1684_79214_88793_140	0	0	140	1			1659_77681_87260_18	18	39	2	0
1684_79214_88793_141	0	0	141	0			1659_77681_87260_19	19	56	8	1
1684_79214_88793_142	0	0	142	0			1659_77681_87260_2	2	34	0	0
1684_79214_88793_143	0	0	143	2			1659_77681_87260_20	20	47	28	1
1684_79214_88793_144	0	0	144	0			1659_77681_87260_21	21	40	28	2
1684_79214_88793_145	0	0	145	2			1659_77681_87260_22	22	75	14	0
1684_79214_88793_146	0	0	146	1			1659_77681_87260_23	23	49	22	2
1684_79214_88793_147	0	0	147	0			1659_77681_87260_24	24	62	19	3
1684_79214_88793_148	0	0	148	1			1659_77681_87260_25	25	81	71	20
1684_79214_88793_149	0	0	149	3			1659_77681_87260_26	26	62	47	22
1684_79214_88793_15	0	0	15	1			1659_77681_87260_27	27	66	12	4
1684_79214_88793_150	0	0	150	0			1659_77681_87260_28	28	43	6	1
1684_79214_88793_151	0	0	151	0			1659_77681_87260_29	29	72	45	11
1684_79214_88793_152	0	0	152	0			1659_77681_87260_3	3	42	36	9
1684_79214_88793_153	0	0	153	0			1659_77681_87260_30	30	95	55	19
1684_79214_88793_154	0	0	154	0			1659_77681_87260_31	31	56	33	10
1684_79214_88793_155	0	0	155	0			1659_77681_87260_32	32	54	41	6
1684_79214_88793_156	0	0	156	0			1659_77681_87260_33	33	87	3	1
1684_79214_88793_157	0	0	157	0			1659_77681_87260_34	34	101	8	1
1684_79214_88793_158	0	0	158	1			1659_77681_87260_35	35	60	5	1
1684_79214_88793_159	0	0	159	0			1659_77681_87260_36	36	77	4	1
1684_79214_88793_16	0	0	16	0			1659_77681_87260_37	37	102	35	13
1684_79214_88793_160	0	0	160	0			1659_77681_87260_38	38	66	1	1
1684_79214_88793_161	0	0	161	0			1659_77681_87260_39	39	74	48	6
1684_79214_88793_162	0	0	162	0			1659_77681_87260_4	4	8	0	0
1684_79214_88793_163	0	0	163	0			1659_77681_87260_40	40	44	19	3
1684_79214_88793_164	0	0	164	1			1659_77681_87260_41	41	59	54	10
1684_79214_88793_165	0	0	165	0			1659_77681_87260_42	42	85	53	13
1684_79214_88793_166	0	0	166	0			1659_77681_87260_43	43	105	39	8
1684_79214_88793_167	0	0	167	1			1659_77681_87260_44	44	17	20	6
1684_79214_88793_168	0	0	168	0			1659_77681_87260_45	45	72	7	4
1684_79214_88793_169	0	0	169	1			1659_77681_87260_46	46	53	94	11
1684_79214_88793_17	0	0	17	0			1659_77681_87260_47	47	81	49	15
1684_79214_88793_170	0	0	170	6			1659_77681_87260_48	48	50	69	9
1684_79214_88793_171	0	0	171	0			1659_77681_87260_49	49	123	19	2
1684_79214_88793_18	0	0	18	1			1659_77681_87260_5	5	36	8	1
1684_79214_88793_19	0	0	19	1			1659_77681_87260_50	50	94	62	5
1684_79214_88793_2	0	0	2	0			1659_77681_87260_51	51	59	14	3
1684_79214_88793_20	0	0	20	0			1659_77681_87260_52	52	67	19	1
1684_79214_88793_21	0	0	21	2			1659_77681_87260_53	53	70	78	11
1684_79214_88793_22	0	0	22	0			1659_77681_87260_54	54	134	15	2
1684_79214_88793_23	0	0	23	0			1659_77681_87260_55	55	96	15	0
1684_79214_88793_24	0	0	24	0			1659_77681_87260_56	56	65	8	2
1684_79214_88793_25	0	0	25	0			1659_77681_87260_57	57	68	3	1
1684_79214_88793_26	0	0	26	1			1659_77681_87260_58	58	7	13	0
1684_79214_88793_27	0	0	27	1			1659_77681_87260_59	59	51	51	7
1684_79214_88793_28	0	0	28	0			1659_77681_87260_6	6	35	0	0
1684_79214_88793_29	0	0	29	0			1659_77681_87260_60	60	68	1	0
1684_79214_88793_3	0	0	3	0			1659_77681_87260_61	61	66	40	5
1684_79214_88793_30	0	0	30	0			1659_77681_87260_62	62	53	15	3
1684_79214_88793_31	0	0	31	1			1659_77681_87260_63	63	53	43	6
1684_79214_88793_32	0	0	32	0			1659_77681_87260_64	64	79	76	12
1684_79214_88793_33	0	0	33	0			1659_77681_87260_65	65	52	2	0
1684_79214_88793_34	0	0	34	0			1659_77681_87260_66	66	76	2	1
1684_79214_88793_35	0	0	35	0			1659_77681_87260_67	67	151	34	8
1684_79214_88793_36	0	0	36	0			1659_77681_87260_68	68	84	15	0
1684_79214_88793_37	0	0	37	1			1659_77681_87260_69	69	112	39	12
1684_79214_88793_38	0	0	38	0			1659_77681_87260_7	7	42	24	2
1684_79214_88793_39	0	0	39	0			1659_77681_87260_70	70	52	23	10
1684_79214_88793_4	0	0	4	1			1659_77681_87260_71	71	113	22	5
1684_79214_88793_40	0	0	40	1			1659_77681_87260_72	72	56	21	6
1684_79214_88793_41	0	0	41	0			1659_77681_87260_73	73	75	1	0
1684_79214_88793_42	0	0	42	0			1659_77681_87260_74	74	83	7	2
1684_79214_88793_43	0	0	43	0			1659_77681_87260_75	75	78	13	9
1684_79214_88793_44	0	0	44	0			1659_77681_87260_76	76	30	40	6
1684_79214_88793_45	0	0	45	0			1659_77681_87260_77	77	102	8	6
1684_79214_88793_46	0	0	46	0			1659_77681_87260_78	78	84	26	6
1684_79214_88793_47	0	0	47	2			1659_77681_87260_79	79	64	12	2
1684_79214_88793_48	0	0	48	0			1659_77681_87260_8	8	45	11	0
1684_79214_88793_49	0	0	49	0			1659_77681_87260_80	80	139	97	21
1684_79214_88793_5	0	0	5	0			1659_77681_87260_81	81	83	0	0
1684_79214_88793_50	0	0	50	0			1659_77681_87260_82	82	68	10	3
1684_79214_88793_51	0	0	51	0			1659_77681_87260_83	83	64	1	0
1684_79214_88793_52	0	0	52	0			1659_77681_87260_84	84	12	11	0
1684_79214_88793_53	0	0	53	0			1659_77681_87260_85	85	93	27	2
1684_79214_88793_54	0	0	54	0			1659_77681_87260_86	86	54	13	2
1684_79214_88793_55	0	0	55	0			1659_77681_87260_87	87	65	11	1
1684_79214_88793_56	0	0	56	2			1659_77681_87260_88	88	10	2	0
1684_79214_88793_57	0	0	57	1			1659_77681_87260_89	89	86	6	3
1684_79214_88793_58	0	0	58	0			1659_77681_87260_9	9	34	2	0
1684_79214_88793_59	0	0	59	0			1659_77681_87260_90	90	34	24	2
1684_79214_88793_6	0	0	6	0			1659_77681_87260_91	91	61	20	1
1684_79214_88793_60	0	0	60	0			1659_77681_87260_92	92	42	7	0
1684_79214_88793_61	0	0	61	3			1659_77681_87260_93	93	67	43	5
1684_79214_88793_62	0	0	62	0			1659_77681_87260_94	94	62	13	6
1684_79214_88793_63	0	0	63	0			1659_77681_87260_95	95	27	24	11
1684_79214_88793_64	0	0	64	0			1659_77682_87261_1	1	24	19	0
1684_79214_88793_65	0	0	65	8			1659_77682_87261_10	10	42	40	7
1684_79214_88793_66	0	0	66	0			1659_77682_87261_100	100	63	16	3
1684_79214_88793_67	0	0	67	0			1659_77682_87261_101	101	42	70	9
1684_79214_88793_68	0	0	68	0			1659_77682_87261_102	102	28	0	0
1684_79214_88793_69	0	0	69	0			1659_77682_87261_103	103	47	2	1
1684_79214_88793_7	0	0	7	0			1659_77682_87261_104	104	80	35	1
1684_79214_88793_70	0	0	70	0			1659_77682_87261_105	105	13	6	1
1684_79214_88793_71	0	1	71	1			1659_77682_87261_106	106	29	75	4
1684_79214_88793_72	0	0	72	8			1659_77682_87261_107	107	43	56	6
1684_79214_88793_73	0	0	73	1			1659_77682_87261_108	108	80	2	1
1684_79214_88793_74	0	0	74	0			1659_77682_87261_109	109	69	25	2
1684_79214_88793_75	0	0	75	0			1659_77682_87261_11	11	57	49	3
1684_79214_88793_76	0	0	76	0			1659_77682_87261_110	110	28	20	4
1684_79214_88793_77	0	0	77	0			1659_77682_87261_111	111	97	66	13
1684_79214_88793_78	0	0	78	0			1659_77682_87261_112	112	33	12	0
1684_79214_88793_79	0	0	79	0			1659_77682_87261_113	113	17	13	1
1684_79214_88793_8	0	0	8	0			1659_77682_87261_114	114	58	2	0
1684_79214_88793_80	0	0	80	0			1659_77682_87261_115	115	49	24	2
1684_79214_88793_81	0	0	81	0			1659_77682_87261_116	116	37	6	1
1684_79214_88793_82	0	0	82	0			1659_77682_87261_117	117	79	37	5
1684_79214_88793_83	0	0	83	0			1659_77682_87261_118	118	140	57	26
1684_79214_88793_84	0	0	84	0			1659_77682_87261_119	119	78	44	28
1684_79214_88793_85	0	0	85	0			1659_77682_87261_12	12	31	37	1
1684_79214_88793_86	0	0	86	1			1659_77682_87261_120	120	56	12	2
1684_79214_88793_87	0	0	87	0			1659_77682_87261_121	121	72	41	5
1684_79214_88793_88	0	0	88	2			1659_77682_87261_122	122	60	21	3
1684_79214_88793_89	0	0	89	1			1659_77682_87261_123	123	47	4	0
1684_79214_88793_9	0	0	9	0			1659_77682_87261_124	124	21	2	0
1684_79214_88793_90	0	0	90	1			1659_77682_87261_125	125	40	10	2
1684_79214_88793_91	0	0	91	1			1659_77682_87261_126	126	48	10	1
1684_79214_88793_92	0	0	92	1			1659_77682_87261_127	127	68	0	0
1684_79214_88793_93	0	0	93	0			1659_77682_87261_128	128	121	45	21
1684_79214_88793_94	0	0	94	1			1659_77682_87261_129	129	38	16	0
1684_79214_88793_95	0	0	95	0			1659_77682_87261_13	13	23	21	2
1684_79214_88793_96	0	0	96	0			1659_77682_87261_130	130	21	27	1
1684_79214_88793_97	0	0	97	0			1659_77682_87261_131	131	23	28	3
1684_79214_88793_98	0	0	98	2			1659_77682_87261_132	132	67	38	5
1684_79214_88793_99	0	0	99	8			1659_77682_87261_133	133	34	45	2
1684_79215_88794_1	0	0	1	0			1659_77682_87261_134	134	29	10	2
1684_79215_88794_10	0	0	10	0			1659_77682_87261_135	135	57	29	3
1684_79215_88794_100	0	0	100	0			1659_77682_87261_136	136	42	19	4
1684_79215_88794_101	0	0	101	0			1659_77682_87261_137	137	26	27	5
1684_79215_88794_102	0	0	102	0			1659_77682_87261_138	138	15	18	4
1684_79215_88794_103	0	0	103	0			1659_77682_87261_14	14	56	1	1
1684_79215_88794_104	0	0	104	0			1659_77682_87261_15	15	41	16	1
1684_79215_88794_105	0	0	105	0			1659_77682_87261_16	16	126	44	7
1684_79215_88794_106	0	0	106	0			1659_77682_87261_17	17	41	35	3
1684_79215_88794_107	0	0	107	0			1659_77682_87261_18	18	46	49	4
1684_79215_88794_108	0	0	108	0			1659_77682_87261_19	19	13	56	3
1684_79215_88794_109	0	0	109	0			1659_77682_87261_2	2	7	4	0
1684_79215_88794_11	0	0	11	0			1659_77682_87261_20	20	50	75	17
1684_79215_88794_110	0	0	110	0			1659_77682_87261_21	21	83	59	9
1684_79215_88794_111	0	0	111	0			1659_77682_87261_22	22	102	11	0
1684_79215_88794_112	0	0	112	0			1659_77682_87261_23	23	34	16	2
1684_79215_88794_113	0	0	113	0			1659_77682_87261_24	24	32	84	3
1684_79215_88794_114	0	0	114	0			1659_77682_87261_25	25	47	46	6
1684_79215_88794_115	0	0	115	0			1659_77682_87261_26	26	58	12	2
1684_79215_88794_116	0	0	116	0			1659_77682_87261_27	27	29	68	7
1684_79215_88794_117	0	0	117	0			1659_77682_87261_28	28	40	6	0
1684_79215_88794_118	0	0	118	0			1659_77682_87261_29	29	75	11	6
1684_79215_88794_119	0	0	119	0			1659_77682_87261_3	3	11	18	1
1684_79215_88794_12	0	0	12	0			1659_77682_87261_30	30	83	30	1
1684_79215_88794_120	0	0	120	0			1659_77682_87261_31	31	64	24	0
1684_79215_88794_121	0	0	121	0			1659_77682_87261_32	32	31	27	2
1684_79215_88794_122	0	0	122	0			1659_77682_87261_33	33	55	3	0
1684_79215_88794_123	0	0	123	0			1659_77682_87261_34	34	47	6	1
1684_79215_88794_124	0	0	124	0			1659_77682_87261_35	35	65	6	1
1684_79215_88794_125	0	0	125	0			1659_77682_87261_36	36	52	47	10
1684_79215_88794_126	0	0	126	0			1659_77682_87261_37	37	66	5	1
1684_79215_88794_127	0	0	127	0			1659_77682_87261_38	38	110	3	0
1684_79215_88794_128	0	0	128	0			1659_77682_87261_39	39	54	8	0
1684_79215_88794_129	0	0	129	0			1659_77682_87261_4	4	27	49	4
1684_79215_88794_13	0	0	13	0			1659_77682_87261_40	40	48	31	7
1684_79215_88794_130	0	0	130	0			1659_77682_87261_41	41	79	38	20
1684_79215_88794_131	0	0	131	0			1659_77682_87261_42	42	42	76	6
1684_79215_88794_132	0	0	132	0			1659_77682_87261_43	43	74	38	45
1684_79215_88794_133	0	0	133	0			1659_77682_87261_44	44	77	16	9
1684_79215_88794_134	0	0	134	8			1659_77682_87261_45	45	47	3	1
1684_79215_88794_135	0	0	135	0			1659_77682_87261_46	46	42	64	1
1684_79215_88794_136	0	0	136	0			1659_77682_87261_47	47	59	6	2
1684_79215_88794_137	0	0	137	0			1659_77682_87261_48	48	44	43	4
1684_79215_88794_138	0	0	138	0			1659_77682_87261_49	49	15	13	3
1684_79215_88794_139	0	0	139	0			1659_77682_87261_5	5	9	9	0
1684_79215_88794_14	0	0	14	0			1659_77682_87261_50	50	99	26	3
1684_79215_88794_140	0	0	140	0			1659_77682_87261_51	51	90	12	6
1684_79215_88794_141	0	0	141	0			1659_77682_87261_52	52	66	33	3
1684_79215_88794_142	0	0	142	0			1659_77682_87261_53	53	74	4	1
1684_79215_88794_143	0	0	143	0			1659_77682_87261_54	54	61	21	4
1684_79215_88794_15	0	0	15	0			1659_77682_87261_55	55	84	50	18
1684_79215_88794_16	0	0	16	0			1659_77682_87261_56	56	92	60	9
1684_79215_88794_17	0	0	17	0			1659_77682_87261_57	57	67	3	1
1684_79215_88794_18	0	0	18	0			1659_77682_87261_58	58	103	31	4
1684_79215_88794_19	0	0	19	0			1659_77682_87261_59	59	56	45	13
1684_79215_88794_2	0	0	2	0			1659_77682_87261_6	6	23	10	0
1684_79215_88794_20	0	0	20	0			1659_77682_87261_60	60	36	52	4
1684_79215_88794_21	0	0	21	0			1659_77682_87261_61	61	23	26	7
1684_79215_88794_22	0	0	22	0			1659_77682_87261_62	62	34	22	8
1684_79215_88794_23	0	0	23	0			1659_77682_87261_63	63	29	8	0
1684_79215_88794_24	0	0	24	0			1659_77682_87261_64	64	49	37	6
1684_79215_88794_25	0	0	25	0			1659_77682_87261_65	65	49	25	2
1684_79215_88794_26	0	0	26	0			1659_77682_87261_66	66	61	27	9
1684_79215_88794_27	0	0	27	0			1659_77682_87261_67	67	60	48	17
1684_79215_88794_28	0	0	28	0			1659_77682_87261_68	68	51	54	8
1684_79215_88794_29	0	0	29	0			1659_77682_87261_69	69	26	9	1
1684_79215_88794_3	0	0	3	0			1659_77682_87261_7	7	25	8	0
1684_79215_88794_30	0	0	30	0			1659_77682_87261_70	70	55	7	2
1684_79215_88794_31	0	0	31	0			1659_77682_87261_71	71	77	39	46
1684_79215_88794_32	0	0	32	0			1659_77682_87261_72	72	65	3	0
1684_79215_88794_33	0	0	33	0			1659_77682_87261_73	73	46	21	4
1684_79215_88794_34	0	0	34	0			1659_77682_87261_74	74	127	57	6
1684_79215_88794_35	0	0	35	0			1659_77682_87261_75	75	94	17	1
1684_79215_88794_36	0	0	36	0			1659_77682_87261_76	76	49	25	4
1684_79215_88794_37	0	0	37	0			1659_77682_87261_77	77	82	57	5
1684_79215_88794_38	0	0	38	0			1659_77682_87261_78	78	57	7	2
1684_79215_88794_39	0	0	39	0			1659_77682_87261_79	79	45	34	4
1684_79215_88794_4	0	0	4	0			1659_77682_87261_8	8	43	15	1
1684_79215_88794_40	0	0	40	0			1659_77682_87261_80	80	47	1	0
1684_79215_88794_41	0	0	41	0			1659_77682_87261_81	81	44	33	5
1684_79215_88794_42	0	0	42	0			1659_77682_87261_82	82	80	23	1
1684_79215_88794_43	0	0	43	0			1659_77682_87261_83	83	41	24	4
1684_79215_88794_44	0	0	44	0			1659_77682_87261_84	84	49	0	0
1684_79215_88794_45	0	0	45	0			1659_77682_87261_85	85	94	1	0
1684_79215_88794_46	0	0	46	0			1659_77682_87261_86	86	83	28	2
1684_79215_88794_47	0	0	47	0			1659_77682_87261_87	87	15	7	1
1684_79215_88794_48	0	0	48	0			1659_77682_87261_88	88	52	62	11
1684_79215_88794_49	0	0	49	0			1659_77682_87261_89	89	39	47	2
1684_79215_88794_5	0	0	5	0			1659_77682_87261_9	9	33	22	1
1684_79215_88794_50	0	0	50	0			1659_77682_87261_90	90	70	2	0
1684_79215_88794_51	0	0	51	0			1659_77682_87261_91	91	58	0	0
1684_79215_88794_52	0	0	52	0			1659_77682_87261_92	92	72	1	0
1684_79215_88794_53	0	0	53	0			1659_77682_87261_93	93	48	38	5
1684_79215_88794_54	0	0	54	0			1659_77682_87261_94	94	28	10	0
1684_79215_88794_55	0	0	55	0			1659_77682_87261_95	95	58	22	6
1684_79215_88794_56	0	0	56	0			1659_77682_87261_96	96	39	46	5
1684_79215_88794_57	0	0	57	0			1659_77682_87261_97	97	73	32	5
1684_79215_88794_58	0	0	58	0			1659_77682_87261_98	98	38	29	1
1684_79215_88794_59	0	0	59	0			1659_77682_87261_99	99	42	34	4
1684_79215_88794_6	0	0	6	0			1659_77683_87262_1	1	10	7	0
1684_79215_88794_60	0	0	60	0			1659_77683_87262_10	10	44	20	1
1684_79215_88794_61	0	0	61	0			1659_77683_87262_11	11	51	20	2
1684_79215_88794_62	0	1	62	0			1659_77683_87262_12	12	45	47	7
1684_79215_88794_63	0	0	63	0			1659_77683_87262_13	13	71	3	0
1684_79215_88794_64	0	0	64	0			1659_77683_87262_14	14	62	7	2
1684_79215_88794_65	0	0	65	0			1659_77683_87262_15	15	58	4	1
1684_79215_88794_66	0	0	66	0			1659_77683_87262_16	16	39	32	4
1684_79215_88794_67	0	0	67	0			1659_77683_87262_17	17	47	6	1
1684_79215_88794_68	0	0	68	0			1659_77683_87262_18	18	38	1	1
1684_79215_88794_69	0	0	69	0			1659_77683_87262_19	19	69	10	1
1684_79215_88794_7	0	0	7	0			1659_77683_87262_2	2	11	6	0
1684_79215_88794_70	0	0	70	0			1659_77683_87262_20	20	73	11	1
1684_79215_88794_71	0	0	71	0			1659_77683_87262_21	21	58	14	1
1684_79215_88794_72	0	0	72	0			1659_77683_87262_22	22	133	64	12
1684_79215_88794_73	0	0	73	0			1659_77683_87262_23	23	67	79	21
1684_79215_88794_74	0	0	74	0			1659_77683_87262_24	24	48	15	7
1684_79215_88794_75	0	0	75	0			1659_77683_87262_25	25	101	29	0
1684_79215_88794_76	0	0	76	0			1659_77683_87262_26	26	78	62	40
1684_79215_88794_77	0	0	77	0			1659_77683_87262_27	27	69	59	5
1684_79215_88794_78	0	0	78	0			1659_77683_87262_28	28	62	54	8
1684_79215_88794_79	0	0	79	0			1659_77683_87262_29	29	86	40	9
1684_79215_88794_8	0	0	8	0			1659_77683_87262_3	3	30	20	0
1684_79215_88794_80	0	0	80	0			1659_77683_87262_30	30	84	78	35
1684_79215_88794_81	0	0	81	0			1659_77683_87262_31	31	101	70	12
1684_79215_88794_82	0	0	82	0			1659_77683_87262_32	32	97	32	11
1684_79215_88794_83	0	0	83	0			1659_77683_87262_33	33	88	37	12
1684_79215_88794_84	0	0	84	0			1659_77683_87262_34	34	58	16	2
1684_79215_88794_85	0	0	85	0			1659_77683_87262_35	35	93	47	19
1684_79215_88794_86	0	0	86	1			1659_77683_87262_36	36	82	81	38
1684_79215_88794_87	0	0	87	0			1659_77683_87262_37	37	30	16	15
1684_79215_88794_88	0	0	88	0			1659_77683_87262_38	38	61	3	0
1684_79215_88794_89	0	0	89	0			1659_77683_87262_39	39	113	73	48
1684_79215_88794_9	0	0	9	0			1659_77683_87262_4	4	25	3	1
1684_79215_88794_90	0	0	90	0			1659_77683_87262_40	40	79	14	4
1684_79215_88794_91	0	0	91	0			1659_77683_87262_41	41	71	6	1
1684_79215_88794_92	0	0	92	0			1659_77683_87262_42	42	99	58	12
1684_79215_88794_93	0	0	93	0			1659_77683_87262_43	43	147	77	36
1684_79215_88794_94	0	0	94	0			1659_77683_87262_44	44	103	31	18
1684_79215_88794_95	0	0	95	1			1659_77683_87262_45	45	124	76	37
1684_79215_88794_96	0	0	96	0			1659_77683_87262_46	46	57	1	0
1684_79215_88794_97	0	0	97	0			1659_77683_87262_47	47	93	53	44
1684_79215_88794_98	0	0	98	0			1659_77683_87262_48	48	100	71	54
1684_79215_88794_99	0	0	99	1			1659_77683_87262_49	49	105	59	26
1684_79216_88795_1	0	0	1	0			1659_77683_87262_5	5	46	10	2
1684_79216_88795_10	0	0	10	0			1659_77683_87262_50	50	95	58	34
1684_79216_88795_100	0	0	100	0			1659_77683_87262_51	51	68	70	22
1684_79216_88795_101	0	0	101	2			1659_77683_87262_52	52	56	1	0
1684_79216_88795_102	0	0	102	0			1659_77683_87262_53	53	79	70	9
1684_79216_88795_103	0	0	103	0			1659_77683_87262_54	54	87	37	5
1684_79216_88795_104	0	0	104	2			1659_77683_87262_55	55	70	54	16
1684_79216_88795_105	0	0	105	0			1659_77683_87262_56	56	67	15	5
1684_79216_88795_106	0	0	106	1			1659_77683_87262_57	57	28	14	2
1684_79216_88795_107	0	0	107	1			1659_77683_87262_58	58	77	71	19
1684_79216_88795_108	0	0	108	0			1659_77683_87262_59	59	118	23	4
1684_79216_88795_109	0	0	109	0			1659_77683_87262_6	6	23	7	0
1684_79216_88795_11	0	0	11	3			1659_77683_87262_60	60	159	40	5
1684_79216_88795_110	0	0	110	1			1659_77683_87262_61	61	111	1	0
1684_79216_88795_111	0	0	111	1			1659_77683_87262_62	62	69	47	47
1684_79216_88795_112	0	0	112	1			1659_77683_87262_63	63	91	4	1
1684_79216_88795_113	0	0	113	2			1659_77683_87262_64	64	74	46	2
1684_79216_88795_114	0	0	114	1			1659_77683_87262_65	65	49	61	8
1684_79216_88795_115	0	0	115	0			1659_77683_87262_66	66	97	60	12
1684_79216_88795_116	0	0	116	0			1659_77683_87262_67	67	64	4	0
1684_79216_88795_117	0	0	117	1			1659_77683_87262_68	68	94	74	25
1684_79216_88795_118	0	0	118	0			1659_77683_87262_69	69	72	31	5
1684_79216_88795_119	0	0	119	0			1659_77683_87262_7	7	35	26	3
1684_79216_88795_12	0	0	12	0			1659_77683_87262_70	70	60	13	2
1684_79216_88795_120	0	0	120	0			1659_77683_87262_71	71	92	51	21
1684_79216_88795_121	0	0	121	0			1659_77683_87262_72	72	89	59	13
1684_79216_88795_122	0	0	122	1			1659_77683_87262_73	73	65	8	2
1684_79216_88795_123	0	0	123	2			1659_77683_87262_74	74	24	1	0
1684_79216_88795_124	0	0	124	2			1659_77683_87262_75	75	99	59	50
1684_79216_88795_125	0	0	125	0			1659_77683_87262_76	76	56	34	9
1684_79216_88795_126	0	0	126	2			1659_77683_87262_77	77	87	3	0
1684_79216_88795_127	0	0	127	1			1659_77683_87262_78	78	99	57	12
1684_79216_88795_128	0	0	128	0			1659_77683_87262_79	79	72	51	22
1684_79216_88795_129	0	0	129	0			1659_77683_87262_8	8	77	6	1
1684_79216_88795_13	0	0	13	0			1659_77683_87262_80	80	37	36	3
1684_79216_88795_130	0	0	130	0			1659_77683_87262_81	81	73	3	1
1684_79216_88795_131	0	0	131	0			1659_77683_87262_82	82	59	47	27
1684_79216_88795_132	0	0	132	0			1659_77683_87262_83	83	73	8	1
1684_79216_88795_133	0	0	133	0			1659_77683_87262_84	84	41	23	2
1684_79216_88795_134	0	0	134	0			1659_77683_87262_85	85	96	56	8
1684_79216_88795_135	0	0	135	5			1659_77683_87262_86	86	77	68	28
1684_79216_88795_136	0	0	136	0			1659_77683_87262_87	87	23	34	5
1684_79216_88795_137	0	0	137	2			1659_77683_87262_88	88	60	34	5
1684_79216_88795_138	0	0	138	0			1659_77683_87262_89	89	145	66	8
1684_79216_88795_139	0	0	139	2			1659_77683_87262_9	9	30	64	4
1684_79216_88795_14	0	0	14	0			1659_77683_87262_90	90	70	49	5
1684_79216_88795_140	0	0	140	1			1659_77683_87262_91	91	58	46	6
1684_79216_88795_141	0	0	141	1			1659_77683_87262_92	92	30	35	3
1684_79216_88795_142	0	0	142	0			1659_77683_87262_93	93	51	60	6
1684_79216_88795_143	0	0	143	0			1659_77683_87262_94	94	45	45	7
1684_79216_88795_144	0	0	144	0			1659_77683_87262_95	95	39	62	7
1684_79216_88795_145	0	0	145	1			1659_77683_87262_96	96	27	1	0
1684_79216_88795_146	0	0	146	0			1659_77683_87262_97	97	24	29	4
1684_79216_88795_147	0	0	147	0			1659_77683_87262_98	98	23	22	4
1684_79216_88795_148	0	0	148	0			1659_77683_87262_99	99	14	18	7
1684_79216_88795_149	0	0	149	0			1659_77684_87263_1	1	11	3	0
1684_79216_88795_15	0	0	15	2			1659_77684_87263_10	10	24	45	1
1684_79216_88795_150	0	0	150	0			1659_77684_87263_100	100	26	0	0
1684_79216_88795_151	0	0	151	1			1659_77684_87263_101	101	12	16	1
1684_79216_88795_152	0	0	152	1			1659_77684_87263_102	102	20	46	4
1684_79216_88795_153	0	0	153	0			1659_77684_87263_103	103	32	3	0
1684_79216_88795_154	0	0	154	1			1659_77684_87263_104	104	20	6	1
1684_79216_88795_155	0	0	155	0			1659_77684_87263_105	105	7	32	1
1684_79216_88795_156	0	0	156	0			1659_77684_87263_106	106	17	38	5
1684_79216_88795_16	0	0	16	0			1659_77684_87263_107	107	13	21	0
1684_79216_88795_17	0	0	17	0			1659_77684_87263_11	11	31	5	0
1684_79216_88795_18	0	0	18	0			1659_77684_87263_12	12	42	25	0
1684_79216_88795_19	0	0	19	0			1659_77684_87263_13	13	19	3	0
1684_79216_88795_2	0	0	2	0			1659_77684_87263_14	14	26	28	4
1684_79216_88795_20	0	0	20	0			1659_77684_87263_15	15	37	11	0
1684_79216_88795_21	0	0	21	0			1659_77684_87263_16	16	27	55	6
1684_79216_88795_22	0	0	22	1			1659_77684_87263_17	17	34	39	8
1684_79216_88795_23	0	0	23	0			1659_77684_87263_18	18	32	23	1
1684_79216_88795_24	0	0	24	9			1659_77684_87263_19	19	57	45	4
1684_79216_88795_25	0	0	25	0			1659_77684_87263_2	2	13	34	1
1684_79216_88795_26	0	0	26	0			1659_77684_87263_20	20	23	40	3
1684_79216_88795_27	0	0	27	0			1659_77684_87263_21	21	43	14	1
1684_79216_88795_28	1	1	28	2			1659_77684_87263_22	22	16	18	1
1684_79216_88795_29	0	0	29	1			1659_77684_87263_23	23	45	18	28
1684_79216_88795_3	0	0	3	0			1659_77684_87263_24	24	29	47	0
1684_79216_88795_30	0	0	30	0			1659_77684_87263_25	25	57	0	0
1684_79216_88795_31	0	0	31	2			1659_77684_87263_26	26	64	51	23
1684_79216_88795_32	0	0	32	2			1659_77684_87263_27	27	23	0	0
1684_79216_88795_33	0	0	33	1			1659_77684_87263_28	28	39	13	13
1684_79216_88795_34	0	0	34	0			1659_77684_87263_29	29	45	14	32
1684_79216_88795_35	0	0	35	0			1659_77684_87263_3	3	38	7	0
1684_79216_88795_36	0	0	36	0			1659_77684_87263_30	30	24	31	2
1684_79216_88795_37	0	0	37	0			1659_77684_87263_31	31	61	98	11
1684_79216_88795_38	0	0	38	0			1659_77684_87263_32	32	33	7	1
1684_79216_88795_39	0	0	39	0			1659_77684_87263_33	33	38	60	5
1684_79216_88795_4	0	0	4	0			1659_77684_87263_34	34	99	48	9
1684_79216_88795_40	0	0	40	2			1659_77684_87263_35	35	46	28	5
1684_79216_88795_41	0	0	41	0			1659_77684_87263_36	36	14	20	6
1684_79216_88795_42	0	0	42	3			1659_77684_87263_37	37	44	8	2
1684_79216_88795_43	0	0	43	0			1659_77684_87263_38	38	65	62	7
1684_79216_88795_44	0	0	44	1			1659_77684_87263_39	39	24	13	1
1684_79216_88795_45	0	0	45	1			1659_77684_87263_4	4	25	14	0
1684_79216_88795_46	0	0	46	0			1659_77684_87263_40	40	36	39	8
1684_79216_88795_47	0	0	47	7			1659_77684_87263_41	41	42	21	2
1684_79216_88795_48	0	0	48	0			1659_77684_87263_42	42	27	72	12
1684_79216_88795_49	0	0	49	1			1659_77684_87263_43	43	33	3	0
1684_79216_88795_5	0	0	5	2			1659_77684_87263_44	44	41	9	0
1684_79216_88795_50	0	0	50	1			1659_77684_87263_45	45	56	2	0
1684_79216_88795_51	0	0	51	1			1659_77684_87263_46	46	49	70	7
1684_79216_88795_52	0	0	52	2			1659_77684_87263_47	47	54	0	0
1684_79216_88795_53	0	0	53	1			1659_77684_87263_48	48	50	35	2
1684_79216_88795_54	0	0	54	0			1659_77684_87263_49	49	26	37	2
1684_79216_88795_55	0	0	55	1			1659_77684_87263_5	5	13	19	1
1684_79216_88795_56	0	0	56	0			1659_77684_87263_50	50	19	31	10
1684_79216_88795_57	0	0	57	0			1659_77684_87263_51	51	7	17	5
1684_79216_88795_58	0	0	58	0			1659_77684_87263_52	52	58	38	4
1684_79216_88795_59	0	1	59	0			1659_77684_87263_53	53	62	16	1
1684_79216_88795_6	0	0	6	0			1659_77684_87263_54	54	27	36	2
1684_79216_88795_60	0	0	60	1			1659_77684_87263_55	55	36	48	5
1684_79216_88795_61	0	0	61	0			1659_77684_87263_56	56	63	25	2
[truncated: 5,177 more rows]

## Sheet: Fig2
	Figure. 2
	Uncropped blots and gels
	Fig2B										Fig2D																Fig2E

## Sheet: Fig3B
	Figure. 3
	Uncropped blots and gels
	Fig3B

## Sheet: Fig4
	Figure. 4
	Uncropped blots and gels
	Fig4A																Fig4B													Fig4C						Fig4E										Fig4F
	Fig4I															Fig4J																	Fig4K												Fig4L

## Sheet: Fig5A
	Figure. 5
	Fig5A
	Fork speed
	Con					ZFP161 shRNA
	Area	Length				Area	Length
1	25	23.575			1	15	13.815
2	13	12.024			2	7	5.938
3	27	25.858			3	15	14.083
4	25	24.13			4	12	11.345
5	9	8.398			5	12	11.461
6	6	4.787			6	15	14.208
7	9	7.771			7	15	13.671
8	23	21.625			8	7	5.711
9	22	21.286			9	5	4.251
10	28	26.73			10	7	6.263
11	18	16.598			11	12	10.705
12	15	14.193			12	15	13.541
13	22	21.099			13	4	2.737
14	17	16.058			14	4	2.737
15	14	13.427			15	6	4.694
16	23	21.747			16	8	6.835
17	12	10.705			17	6	4.787
18	19	18.315			18	10	8.656
19	27	26.036			19	10	9.436
20	26	25.281			20	7	6.263
21	21	19.661			21	6	5.311
22	15	14.083			22	10	8.631
23	16	15.284			23	3	2.099
24	21	20.224			24	5	3.871
25	36	34.523			25	11	10.156
26	21	19.537			26	6	4.787
27	31	29.905			27	8	7.333
28	13	12.188			28	13	11.614
29	9	7.994			29	5	4.199
30	21	20.311			30	6	5.353
31	19	17.678			31	11	10.307
32	23	22.396			32	7	5.672
33	28	26.664			33	5	4.454
34	25	23.91			34	4	2.737
35	20	19.011			35	10	8.732
36	24	22.815			36	13	11.82
37	26	24.885			37	7	5.938
38	24	23.388			38	13	12.024
39	34	33.222			39	8	7.423
40	26	24.672			40	6	4.833
41	15	14.5			41	3	2.099
42	27	25.892			42	12	11.306
43	9	8.212			43	18	17.376
44	17	16.153			44	22	21.182
45	33	32.307			45	28	26.861
46	17	16.044			46	7	6.263
47	24	23.472			47	8	7.181
48	21	19.526			48	5	4.454
49	50	49.294			49	8	6.639
50	23	22.159			50	6	5.353
51	17	16.208			51	17	16.167
52	18	16.965			52	11	9.667
53	32	30.871			53	9	7.57
54	24	23.409			54	13	12.206
55	12	11.18			55	6	4.787
56	10	9.487			56	5	4.038
57	31	29.53			57	14	13.077
58	30	28.862			58	12	10.622
59	22	20.591			59	13	12.024
60	19	18.028			60	8	6.539
61	30	29.428			61	10	8.656
62	22	21.19			62	7	5.975
63	34	33.242			63	8	7.333
64	13	12.369			64	13	11.614
65	33	31.623			65	6	5.311
66	17	16.492			66	13	11.969
67	23	21.84			67	8	7.423
68	39	37.656			68	8	6.572
69	25	24.352			69	19	18.23
70	27	25.858			70	8	6.639
71	20	19.435			71	17	16.397
72	25	24.057			72	13	12.474
73	17	15.739			73	14	12.822
74	37	36.071			74	6	4.787
75	30	28.509			75	6	4.833
76	33	31.541			76	9	8.212
77	27	25.781			77	13	11.969
78	27	26.44			78	10	8.631
79	23	21.778			79	8	6.931
80	14	12.891			80	2	1.485
81	15	14.301			81	10	9.03
82	15	13.687			82	11	9.959
83	20	18.883			83	8	6.77
84	30	28.579			84	6	4.694
85	21	20.224			85	5	4.251
86	23	21.615			86	7	5.938
87	13	11.595			87	8	6.931
88	16	15.499			88	10	9.389
89	25	24.375			89	6	5.353
90	35	33.865			90	6	4.694
91	15	13.687			91	16	14.576
92	14	12.753			92	7	6.298
93	14	13.443			93	18	16.637
94	25	24.23			94	10	8.932
95	23	21.778			95	13	11.969
96	23	22.465			96	17	15.836
97	17	16.058			97	8	6.639
98	27	25.781			98	5	4.251
99	25	23.575			99	9	7.742
100	18	16.598			100	9	8.45
101	13	11.95			101	14	12.891
102	22	20.592			102	11	9.575
103	23	22.159			103	16	15.499
104	16	14.845			104	8	6.77
105	14	13.278			105	7	5.975
106	32	31.21			106	7	5.711

## Sheet: Fig5B
	Figure. 5
	Fig5B
	Fork Symmetry
	Area	Length		con			Area	Length		shZFP161
1	103	101.768		65.1278		1	15	14.115		38.8281
2	53	51.533		59.54		2	29	27.955		38.712
3	69	67.838		1.66e-12		3	18	16.717
4	74	72.851				4	8	6.539
5	93	91.765				5	13	11.969
6	60	58.964				6	25	23.752
7	69	68.023				7	19	18.133
8	57	55.882				8	19	17.64
9	80	78.736				9	24	23.491
10	72	70.776				10	31	29.668
11	65	64.292				11	26	24.672
12	88	87.098				12	24	23.237
13	62	60.877				13	89	88.276
14	42	41.34				14	12	11.286
15	49	48.052				15	17	15.989
16	86	85.329				16	23	21.949
17	47	46.043				17	32	31.316
18	40	39.051				18	16	14.741
19	51	50.22				19	18	16.651
20	60	59.093				20	19	17.578
21	43	41.881				21	11	10.37
22	54	52.612				22	26	25.281
23	52	50.695				23	24	22.893
24	44	43.29				24	30	28.824
25	89	88.119				25	18	17.312
26	125	124.169				26	22	20.624
27	61	59.54				27	14	12.822
28	32	30.887				28	17	16.276
29	69	68.264				29	9	8.398
30	70	69.123				30	24	22.612
31	44	42.579				31	23	21.899
32	44	42.579				32	12	10.705
33	103	101.951				33	23	21.503
34	106	104.995				34	14	12.684
35	64	62.514				35	12	11.461
36	80	79.057				36	19	17.876
37	80	79.057				37	18	17.069
38	59	58.215				38	54	52.802
39	50	49.497				39	52	50.774
40	54	53.235				40	35	34.482
41	57	56.436				41	48	47.011
42	58	56.719				42	21	20.125
43	164	163.11				43	41	40.497
44	110	109.293				44	39	37.855
45	88	87.052				45	48	47.011
46	53	52.154				46	47	45.732
47	91	89.889				47	46	44.659
48	122	121.037				48	47	46.402
49	28	27.295				49	33	31.902
50	28	26.571				50	30	28.824
51	48	47.434				51	55	54.05
52	64	63.063				52	41	40.126
53	73	71.805				53	69	67.763
54	32	30.676				54	51	49.757
55	72	70.605				55	81	80.384
56	78	76.655				56	40	39.327
57	118	117.209				57	56	55.455
58	33	32.249				58	64	63.158
59	39	38.013				59	57	56.103
60	39	38.013				60	36	35.486
61	48	46.615				61	55	54.363
62	51	50.329				62	43	42.041
63	43	42.202				63	53	52.149
64	51	50.16				64	49	48.173
65	51	50.16				65	35	33.917
66	72	71.113				66	46	45.379
67	66	65				67	48	47.342
68	52	50.774				68	83	81.986
69	98	96.509				69	34	33.301
70	62	61				70	53	52.398
71	35	33.734				71	70	68.867
72	36	35.44				72	56	54.948
73	48	47.297				73	68	67.189
74	32	30.806				74	49	48.396
75	78	77.201				75	53	51.673
76	95	94.112				76	39	38.323
77	58	57.428				77	37	35.906
78	77	75.743				78	34	33.334
79	44	43.382				79	49	47.967
80	52	50.695				80	41	40.389
81	51	49.649				81	44	43.459
82	80	79.076				82	40	38.78
83	63	62.29				83	45	43.943
84	57	56.045				84	61	59.931
85	49	48.466				85	68	67.143
86	73	71.847				86	50	48.845
87	192	191.191				87	49	47.602
88	40	39.205				88	87	85.972
89	111	109.895				89	90	89.096
90	80	78.924				90	49	47.967
91	66	65.192				91	59	58.17
92	100	99.202				92	91	89.688
93	78	76.896				93	42	40.52
94	54	52.924				94	32	30.948
95	44	43.417				95	70	69.24
96	51	50.289				96	43	41.868
97	73	71.701				97	40	38.712
98	60	58.822				98	42	41.247
99	41	39.661				99	55	53.513
100	54	53.151				100	44	42.51
101	66	64.846				101	37	36.345
102	68	67.119				102	38	37.238
103	67	66.219				103	34	33.433
104	70	68.768				104	38	37.208
105	68	66.851				105	53	51.562

## Sheet: Fig5C
	Figure. 5
	Fig5C
	Origin firing
				con		KO
				origin	total	origin	total
			181022	5	119	12	75			0.0420168	0.16		4.20168	16
			181018	3	93	18	105			0.0322581	0.171429		3.22581	17.1429
			190202	6	101	23	105			0.0594059	0.219048		5.94059	21.9048
			Average		STDEV
			Con	ZFP161 sgRNA	Con	ZFP161 sgRNA
			4.45603	18.3492	1.37515	3.13177
			TTEST
			0.00740998

## Sheet: Fig5D
	Figure. 5
												10uM=100
	Fig5D
													10	100
con	20min Idu + HU 4mM 2h + 30min CldU			KO #1	20min Idu + HU 4mM 2h + 30min CldU			KO #2	20min Idu + HU 4mM 2h + 30min CldU
	area	length			area	length			area	length		con	KO #1	KO #2
1	19	18.385		1	7	6.083		1	5	4.123		1.8385	0.6083	0.4123
2	23	21.587		2	12	11.18		2	6	5		2.1587	1.118	0.5
3	14	13.153		3	31	30.232		3	7	6.325		1.3153	3.0232	0.6325
4	18	17		4	26	24.739		4	7	6.083		1.7	2.4739	0.6083
5	15	14.036		5	11	10		5	6	5		1.4036	1	0.5
6	16	15.033		6	8	6.708		6	7	6.083		1.5033	0.6708	0.6083
7	18	17		7	8	7		7	6	5.385		1.7	0.7	0.5385
8	18	17.464		8	8	7		8	4	3		1.7464	0.7	0.3
9	19	18.358		9	11	10		9	6	5		1.8358	1	0.5
10	22	21.26		10	9	8.062		10	8	6.708		2.126	0.8062	0.6708
11	27	26.476		11	11	10.05		11	13	12.083		2.6476	1.005	1.2083
12	20	19.313		12	24	23.022		12	9	8.246		1.9313	2.3022	0.8246
13	12	11.402		13	8	7.071		13	5	4.243		1.1402	0.7071	0.4243
14	25	24.352		14	8	7		14	7	6.403		2.4352	0.7	0.6403
15	24	23.087		15	5	4		15	14	13.153		2.3087	0.4	1.3153
16	35	33.615		16	9	8		16	4	3		3.3615	0.8	0.3
17	26	25.02		17	9	7.616		17	9	8.062		2.502	0.7616	0.8062
18	20	19.026		18	10	9.22		18	4	2.828		1.9026	0.922	0.2828
19	15	14.036		19	12	10.77		19	7	5.657		1.4036	1.077	0.5657
20	20	19.105		20	5	4		20	6	5		1.9105	0.4	0.5
21	21	19.925		21	5	3.606		21	7	5.657		1.9925	0.3606	0.5657
22	29	28.16		22	4	2.828		22	6	5		2.816	0.2828	0.5
23	21	20.1		23	4	3.162		23	3	2.236		2.01	0.3162	0.2236
24	25	23.77		24	5	4		24	6	5		2.377	0.4	0.5
25	23	22.361		25	2	1		25	4	3.162		2.2361	0.1	0.3162
26	31	30.414		26	4	3.162		26	5	3.606		3.0414	0.3162	0.3606
27	26	25.318		27	4	2.828		27	5	4.472		2.5318	0.2828	0.4472
28	25	23.77		28	3	2.236		28	9	8.062		2.377	0.2236	0.8062
29	22	21.401		29	10	9.055		29	4	3		2.1401	0.9055	0.3
30	19	17.889		30	9	7.81		30	7	6.083		1.7889	0.781	0.6083
31	33	32.388		31	9	7.81		31	5	4.472		3.2388	0.781	0.4472
32	21	20.224		32	5	3.606		32	7	6.403		2.0224	0.3606	0.6403
33	36	35.44		33	7	6.325		33	5	4.243		3.544	0.6325	0.4243
34	20	18.682		34	4	2.828		34	5	4.472		1.8682	0.2828	0.4472
35	22	21.095		35	26	25.495		35	10	9.487		2.1095	2.5495	0.9487
36	23	21.587		36	4	3		36	8	7.071		2.1587	0.3	0.7071
37	18	17.029		37	4	2.828		37	5	4.123		1.7029	0.2828	0.4123
38	39	37.577		38	5	3.606		38	11	10.44		3.7577	0.3606	1.044
39	24	23.409		39	13	12.042		39	4	3.162		2.3409	1.2042	0.3162
40	20	18.682		40	19	17.692		40	4	2.828		1.8682	1.7692	0.2828
41	11	10.296		41	7	6.403		41	7	6		1.0296	0.6403	0.6
42	33	32.249		42	6	5.385		42	8	6.708		3.2249	0.5385	0.6708
43	19	18.028		43	8	7		43	6	5.099		1.8028	0.7	0.5099
44	17	16.279		44	5	4.243		44	10	9.22		1.6279	0.4243	0.922
45	13	12.369		45	4	3		45	4	3		1.2369	0.3	0.3
46	21	20.1		46	5	4		46	8	7.28		2.01	0.4	0.728
47	19	18.028		47	11	10.05		47	7	5.657		1.8028	1.005	0.5657
48	12	11.402		48	14	13.416		48	6	5		1.1402	1.3416	0.5
49	10	9		49	8	7		49	7	6.083		0.9	0.7	0.6083
50	24	22.804		50	4	3		50	8	7		2.2804	0.3	0.7
51	13	12.207		51	9	8.062		51	20	18.868		1.2207	0.8062	1.8868
52	24	23.345		52	5	4		52	14	13		2.3345	0.4	1.3
53	24	23.409		53	6	5.385		53	6	5.385		2.3409	0.5385	0.5385
54	24	23.431		54	15	14.318		54	10	9.487		2.3431	1.4318	0.9487
55	35	34.059		55	5	4.472		55	9	8.246		3.4059	0.4472	0.8246
56	18	17.029		56	2	1		56	9	8.246		1.7029	0.1	0.8246
57	29	28.32		57	4	3.162		57	9	8.062		2.832	0.3162	0.8062
58	25	23.854		58	6	5		58	8	7.211		2.3854	0.5	0.7211
59	36	35.128		59	9	8.062		59	3	2		3.5128	0.8062	0.2
60	23	21.932		60	4	3		60	4	3		2.1932	0.3	0.3
61	27	25.962		61	10	9.22		61	8	7.28		2.5962	0.922	0.728
62	29	28.443		62	5	4		62	17	16.155		2.8443	0.4	1.6155
63	10	9.055		63	2	1		63	10	9.055		0.9055	0.1	0.9055
64	33	32.016		64	5	3.606		64	4	2.828		3.2016	0.3606	0.2828
65	23	21.932		65	2	1.414		65	10	9.22		2.1932	0.1414	0.922
66	25	24.331		66	3	2		66	11	10		2.4331	0.2	1
67	26	25.495		67	3	2.236		67	8	7.211		2.5495	0.2236	0.7211
68	22	21.19		68	5	4.243		68	7	6		2.119	0.4243	0.6
69	14	12.649		69	4	3		69	2	1		1.2649	0.3	0.1
70	23	22		70	11	9.849		70	9	7.81		2.2	0.9849	0.781
71	29	27.659		71	4	2.828		71	8	7.28		2.7659	0.2828	0.728
72	29	27.803		72	7	6		72	10	8.602		2.7803	0.6	0.8602
73	21	20		73	9	8.062		73	5	3.606		2	0.8062	0.3606
74	25	24.187		74	19	18.028		74	7	6.083		2.4187	1.8028	0.6083
75	21	20.248		75	9	8.062		75	9	8		2.0248	0.8062	0.8
76	20	19.026		76	5	4		76	2	1.414		1.9026	0.4	0.1414
77	26	24.739		77	7	5.831		77	4	3.162		2.4739	0.5831	0.3162
78	26	25		78	6	5.099		78	8	6.708		2.5	0.5099	0.6708
79	29	28.16		79	5	3.606		79	7	5.831		2.816	0.3606	0.5831
80	13	12.042		80	3	2		80	8	6.708		1.2042	0.2	0.6708
81	33	32		81	9	7.616		81	4	3		3.2	0.7616	0.3
82	18	17		82	4	3		82	8	7.28		1.7	0.3	0.728
83	21	20		83	3	2		83	5	4.472		2	0.2	0.4472
84	18	16.763		84	4	3		84	7	6.083		1.6763	0.3	0.6083
85	19	18.028		85	5	4.243		85	12	10.77		1.8028	0.4243	1.077
86	39	38.118		86	4	3		86	2	1		3.8118	0.3	0.1
87	13	11.705		87	4	3.162		87	9	8		1.1705	0.3162	0.8
88	18	16.763		88	8	7.28		88	12	11.18		1.6763	0.728	1.118
89	10	9.487		89	15	14		89	7	5.831		0.9487	1.4	0.5831
90	21	19.925		90	2	1		90	8	6.708		1.9925	0.1	0.6708
91	25	24.166		91	14	13.038		91	5	4.472		2.4166	1.3038	0.4472
92	24	23.087		92	6	5		92	16	15.297		2.3087	0.5	1.5297
93	17	15.811		93	10	8.602		93	5	4.243		1.5811	0.8602	0.4243
94	21	20.025		94	4	3		94	5	3.606		2.0025	0.3	0.3606
95	16	15.033		95	3	2		95	5	3.606		1.5033	0.2	0.3606
96	16	15.133		96	5	4.123		96	6	5.385		1.5133	0.4123	0.5385
97	16	15.297		97	17	15.811		97	10	8.544		1.5297	1.5811	0.8544
98	18	17.205		98	4	3.162		98	10	8.944		1.7205	0.3162	0.8944
99	17	16.125		99	2	1		99	6	5.099		1.6125	0.1	0.5099
100	37	35.511		100	6	5		100	8	6.708		3.5511	0.5	0.6708
					x

[truncated: 13 more sheets: Fig5E, Fig5F, Fig5H, Fig5I-J, Fig6A, Fig6B-C, Fig6E, Fig6F, Fig6G, Fig6H, Fig6 I-L, Supplemental 1, Supplemental 2]
